# Supplementary material for: Channel Geometry Controls on Chemical Behavior in Rivers: Insights from a Comparative Field Study
Source: ACS ES T Water. 2025 Sep 9;5(10):5785–96. doi: 10.1021/acsestwater.4c01203 (PMC12519465; doi:10.1021/acsestwater.4c01203)
Supplement: Supplementary file 2 [file ew4c01203_si_002.zip]

Archive with 14 entries (12 files):
- Figure Data and Source Code/
- Figure Data and Source Code/.ipynb_checkpoints/
- Figure Data and Source Code/.ipynb_checkpoints/0 Figure Source Code-checkpoint.ipynb
- Figure Data and Source Code/0 Figure Source Code.ipynb
- Figure Data and Source Code/2 Calder Dye Trace.xlsx
- Figure Data and Source Code/1 Maun Dye Trace.xlsx
- Figure Data and Source Code/9 Env_Implications.xlsx
- Figure Data and Source Code/10 River Calder at Horbury Stage.csv
- Figure Data and Source Code/3 Measured Sucralose.xlsx
- Figure Data and Source Code/7 Maun_Chem_Results.csv
- Figure Data and Source Code/8 Maun_Interpolated_Results.csv
- Figure Data and Source Code/5 Calder_Chem_Results.csv
- Figure Data and Source Code/6 Calder_Interpolated_Results.csv
- Figure Data and Source Code/4 Modelled Sucralose.xlsx
