# Supplementary material for: Channel Geometry Controls on Chemical Behavior in Rivers: Insights from a Comparative Field Study
Source: ACS ES T Water. 2025 Sep 9;5(10):5785–96. doi: 10.1021/acsestwater.4c01203 (PMC12519465; doi:10.1021/acsestwater.4c01203)
Supplement: Supplementary file 2 [file ew4c01203_si_002.zip › Figure Data and Source Code/0 Figure Source Code.ipynb]

# %% [markdown]
# Newbould et al. (2025) - Figure Source Code 

This Jupyter Notebook contains the code used to generate the figures presented in "Channel Geometry Controls on Chemical Behaviour in Rivers: Insights from a Comparative Field Study". Its purpose is to ensure transparency and reproducibility. all data files required to run the code are provided alongside this notebook. 


# %% [code]
# Import Packages
import numpy as np 
import pandas as pd 
import matplotlib.pyplot as plt
import matplotlib.dates as mdates
from matplotlib import gridspec
from scipy.signal import medfilt


# %% [markdown]
## Figure 2

# %% [code]
# Import dye trace data 
Maun_Dye_DF = pd.read_excel("1 Maun Dye Trace.xlsx")
Calder_Dye_DF = pd.read_excel("2 Calder Dye Trace.xlsx")

# Specify colours 
colours = ['#377eb8', '#ff7f00', '#4daf4a','#f781bf', '#a65628', '#e41a1c','#999999', '#984ea3', '#dede00']

# Create a figure with two subplots, one on top of the other
fig, (ax1, ax2) = plt.subplots(2, 1, figsize=(6, 10))

# Plot the Maun dye trace data on Subplot 1 
ax1.plot(Maun_Dye_DF["Hours since injection "], Maun_Dye_DF["Old Mill Lane (ppb)"], label="Site 1, 0.3 km", c=colours[0])
ax1.plot(Maun_Dye_DF["Hours since injection "], Maun_Dye_DF["New Mill Lane (ppb)"], label="Site 2, 1.2 km", c=colours[1])
ax1.plot(Maun_Dye_DF["Hours since injection "], Maun_Dye_DF["Fishery (ppb)"], label="Site 3, 4.5 km", c=colours[2])
ax1.plot(Maun_Dye_DF["Hours since injection "], Maun_Dye_DF["Holiday Park (ppb)"], label="Site 4, 5.8 km", c=colours[3])
ax1.plot(Maun_Dye_DF["Hours since injection "], Maun_Dye_DF["Archway Road (ppb)"], label="Site 5, 7.8 km", c=colours[4])

# Subplot 1 Annotations 
ax1.text(0.4, np.nanmax(Maun_Dye_DF["Old Mill Lane (ppb)"]) - 1, "Centroid Time: 0.4 h", c=colours[0])
ax1.text(1, np.nanmax(Maun_Dye_DF["New Mill Lane (ppb)"]), "Centroid Time: 1 h", c=colours[1], rotation=45, ha='left')
ax1.text(4.1, np.nanmax(Maun_Dye_DF["Fishery (ppb)"]), "Centroid Time: 4.1 h", c=colours[2], rotation=45, ha='left')
ax1.text(5.2, np.nanmax(Maun_Dye_DF["Fishery (ppb)"]), "Centroid Time: 5.2 h", c=colours[3], rotation=45, ha='left')
ax1.text(7, np.nanmax(Maun_Dye_DF["Archway Road (ppb)"]), "Centroid Time: 7 h", c=colours[4], rotation=45, ha='left')

# Subplot 1 Figure Anatomy
ax1.set_title("(a) River Maun", fontweight="bold", loc="left")
#ax1.set_xlabel("Time Since Injection (h)")
ax1.set_ylabel("Dye Concentration (ppb)")
ax1.set_ylim([0, 120])
ax1.legend()

# Plot the Calder dye trace data on Subplot 2 

# Convert seconds to hours 
Calder_Dye_DF["CY6 Hours"] = Calder_Dye_DF["CY6 Seconds Since Injection"] / 3600
Calder_Dye_DF["CY4 Hours"] = Calder_Dye_DF["CY4 Seconds Since Injection"] / 3600
Calder_Dye_DF["CY3 Hours"] = Calder_Dye_DF["CY3 Seconds Since Injection"] / 3600
Calder_Dye_DF["CY2 Hours"] = Calder_Dye_DF["CY2 Seconds Since Injection"] / 3600

# Apply mask 
mask_site1 = (Calder_Dye_DF["CY2 Hours"] >= 0) & (Calder_Dye_DF["CY2 Hours"] <= 3)
mask_site2 = (Calder_Dye_DF["CY3 Hours"] >= 1) & (Calder_Dye_DF["CY3 Hours"] <= 4)
mask_site3 = (Calder_Dye_DF["CY4 Hours"] >= 4) & (Calder_Dye_DF["CY4 Hours"] <= 9)
mask_site6 = (Calder_Dye_DF["CY6 Hours"] >= 7) & (Calder_Dye_DF["CY6 Hours"] <= 12)

# Apply median filter 
filter_size = 9  
filtered_data_site1 = medfilt(Calder_Dye_DF.loc[mask_site1, "CY2 Calibrated Background Removal"], kernel_size=filter_size)
filtered_data_site2 = medfilt(Calder_Dye_DF.loc[mask_site2, "CY3 Calibrated Background Removal"], kernel_size=filter_size)
filtered_data_site3 = medfilt(Calder_Dye_DF.loc[mask_site3, "CY4 Calibrated Background Removal"], kernel_size=filter_size)
filtered_data_site6 = medfilt(Calder_Dye_DF.loc[mask_site6, "CY6 Calibrated Background Removal"], kernel_size=filter_size)

# Plot dye trace data and interpolated centroid times
ax2.plot(Calder_Dye_DF.loc[mask_site1, "CY2 Hours"], filtered_data_site1, label="Site A, 1 km", c=colours[0])
ax2.plot(Calder_Dye_DF.loc[mask_site2, "CY3 Hours"], filtered_data_site2, label="Site B, 4.1 km", c=colours[1])
ax2.plot([4.5, 4.5], [0, 12.5], ":", label="Site C, 7.2 km", c=colours[2])
ax2.plot(Calder_Dye_DF.loc[mask_site3, "CY4 Hours"], filtered_data_site3, label="Site D, 9.3 km", c=colours[3])
ax2.plot([8.2, 8.2], [0, 8.2], ":", label="Site E, 12.4 km", c=colours[4])
ax2.plot(Calder_Dye_DF.loc[mask_site6, "CY6 Hours"], filtered_data_site6, label="Site F, 13.7 km", c=colours[5])

# Subplot 2 Annotations 
ax2.text(1.2, np.nanmax(Calder_Dye_DF["CY2 Calibrated Background Removal"]) - 1, "Centroid Time: 1.2 h", c=colours[0])
ax2.text(2.5, np.nanmax(Calder_Dye_DF["CY3 Calibrated Background Removal"]), "Centroid Time: 2.5 h", c=colours[1], rotation=45, ha='left')
ax2.text(4.5, 12.5, "Interpolated Centroid\nTime: 4.5 h", c=colours[2], rotation=45, ha='left')
ax2.text(5.8, np.nanmax(Calder_Dye_DF["CY4 Calibrated Background Removal"]), "Centroid Time: 5.8 h", c=colours[3], rotation=45, ha='left')
ax2.text(8.2, 8, "Interpolated Centroid\nTime: 8.2h", c=colours[4], rotation=45, ha='left')
ax2.text(9.2, np.nanmax(Calder_Dye_DF["CY6 Calibrated Background Removal"]), "Centroid Time: 9.2 h", c=colours[5], rotation=45, ha='left')

# Subplot 2 Figure Anatomy
ax2.set_title("(b) River Calder", fontweight="bold", loc="left")
ax2.set_xlabel("Time Since Injection (h)")
ax2.set_ylabel("Dye Concentration (ppb)")
ax2.set_ylim([0, 30])
ax2.legend()

# Adjust layout to avoid overlap
plt.tight_layout()
ax1.yaxis.set_label_coords(-0.1, 0.5)  
ax2.yaxis.set_label_coords(-0.1, 0.5) 


# %% [markdown]
## Figure 3

# %% [code]
# Import sucralose data
measured_sucralose_df = pd.read_excel("3 Measured Sucralose.xlsx", header = 0)
modelled_sucralose_maun = pd.read_excel("4 Modelled Sucralose.xlsx", header = 0)

# Plot Data

# Calder
fig, ax1 = plt.subplots()
ax1.plot(measured_sucralose_df["Time_Maun"], measured_sucralose_df["Suc_Maun"], 'rx', label = "River Maun")

ax1.errorbar(measured_sucralose_df["Time_Maun"], measured_sucralose_df["Suc_Maun"], yerr = 
             measured_sucralose_df["Suc_Maun_SEM"], fmt = "none", color = "r", capsize = 5)

ax1.plot(modelled_sucralose_maun["Time"], modelled_sucralose_maun["Sucralose"], "r--")

ax1.set_ylabel("Sucralose Concentration (μg $L^{-1}$)", c = "r")
ax1.set_ylim([0,60])
ax1.tick_params(axis='y', colors='r')  

# Maun
ax2 = ax1.twinx()
ax2.plot(measured_sucralose_df["Time_Calder"], measured_sucralose_df["Suc_Calder"], 'bx', label = "River Calder")

ax2.errorbar(measured_sucralose_df["Time_Calder"], measured_sucralose_df["Suc_Calder"], yerr = 
             measured_sucralose_df["Suc_Calder_SEM"], fmt = "none", color = "b", capsize = 5)

ax2.set_ylabel("Sucralose Concentration (μg $L^{-1}$)", c = "b")
ax2.set_ylim([0,12])
ax2.tick_params(axis='y', colors='b')  

# Figure Anatomy 
ax1.set_xlabel("Time Since First Sample (h)")
ax1.text(6.7, 36, r"$C = {\frac{Q_0}{Q_t}} \: C_{0}$", verticalalignment='center', color="r", ha= "left", fontsize = 14)
fig.legend(bbox_to_anchor=(0.9,0.25))


# %% [markdown]
## Figure 4 

# %% [code]
# Import ammonium, caffeine and LAS data 
calder_chem_df = pd.read_csv('5 Calder_Chem_Results.csv', header = 0)
calder_interp_df = pd.read_csv('6 Calder_Interpolated_Results.csv', header = 0)
maun_chem_df = pd.read_csv("7 Maun_Chem_Results.csv", header = 0)
maun_interp_df = pd.read_csv("8 Maun_Interpolated_Results.csv", header = 0)

# Create a figure and GridSpec
fig = plt.figure(figsize=(8,10))
gs = gridspec.GridSpec(3, 2, figure=fig)

# Define axes for each subplot
ax1 = fig.add_subplot(gs[0, 0])
ax2 = fig.add_subplot(gs[1, 0], sharex=ax1)
ax3 = fig.add_subplot(gs[2, 0])
ax4 = fig.add_subplot(gs[0, 1], sharex=ax1)
ax5 = fig.add_subplot(gs[1, 1], sharex=ax1)
ax6 = fig.add_subplot(gs[2, 1], sharex=ax3)

# Plot NH4-------------------------------------------------
ax1.set_title('(a)', loc = 'left', fontweight = "bold")
ax1.plot(maun_chem_df["Time"], maun_chem_df["NH4"], 'kx', label="NH4")
ax1.plot(maun_interp_df["Time_Interpolation"], maun_interp_df["NH4_Interpolation"], 'k:')
ax1.errorbar(maun_chem_df["Time"], maun_chem_df["NH4"], yerr=maun_chem_df["NH4_SEM"],
              fmt="none", color="k", capsize=5)

ax1.set_ylabel("$NH_{4}^{+}$ Concentration (mg N $L^{-1}$)", fontsize = 12)
ax1.set_ylim([0,0.6])

ax4.set_title('(b)', loc = 'left', fontweight = "bold")
ax4.plot(calder_chem_df["Time"], calder_chem_df["NH4"], 'kx', label="NH4")
ax4.plot(calder_interp_df["Time_Interpolation"], calder_interp_df["NH4_Interpolation"], 'k:')
ax4.errorbar(calder_chem_df["Time"], calder_chem_df["NH4"], yerr=calder_chem_df["NH4_SEM"],
              fmt="none", color="k", capsize=5)

ax4.axes.xaxis.set_ticklabels([])
ax4.axes.yaxis.set_ticklabels([])
ax4.set_ylim([0,0.6])

# Plot Caffeine---------------------------------------------
ax2.set_title('(c)', loc = 'left', fontweight = "bold")
ax2.plot(maun_chem_df["Time"], maun_chem_df["CAF"], "rx", label="Caffeine")
ax2.plot(maun_interp_df["Time_Interpolation"], maun_interp_df["CAF_Interpolation"], 'r:')
ax2.errorbar(maun_chem_df["Time"], maun_chem_df["CAF"], yerr=maun_chem_df["CAF_SEM"],
              fmt="none", color="r", capsize=5)

ax2.set_ylim([0,0.7])
ax2.set_ylabel("Caffeine Concentration (μg $L^{-1}$)", fontsize = 12, color = "r")

ax5.set_title('(d)', loc = 'left', fontweight = "bold")
ax5.plot(calder_chem_df["Time"], calder_chem_df["CAF"], "rx", label="Caffeine")
ax5.plot(calder_interp_df["Time_Interpolation"], calder_interp_df["CAF_Interpolation"], 'r:')
ax5.errorbar(calder_chem_df["Time"], calder_chem_df["CAF"], yerr=calder_chem_df["CAF_SEM"],
              fmt="none", color="r", capsize=5)

ax5.axes.yaxis.set_ticklabels([])
ax5.set_ylim([0,0.7])

# Plot LAS--------------------------------------------------
ax3.set_title('(e)', loc = 'left', fontweight = "bold")
ax3.plot(maun_chem_df["Time"], maun_chem_df["LAS"], "bx", label="LAS")
ax3.plot(maun_interp_df["Time_Interpolation"], maun_interp_df["LAS_Interpolation"], 'b:')
ax3.errorbar(maun_chem_df["Time"], maun_chem_df["LAS"], yerr=maun_chem_df["LAS_SEM"],
              fmt="none", color="b", capsize=5)

ax3.set_ylabel("LAS Concentration (μg $L^{-1}$)", fontsize = 12, color = "b")
ax3.set_ylim([0,35])

ax6.set_title('(f)', loc = 'left', fontweight = "bold")
ax6.plot(calder_chem_df["Time"], calder_chem_df["LAS"], "bx", label="LAS")
ax6.plot(calder_interp_df["Time_Interpolation"], calder_interp_df["LAS_Interpolation"], 'b:')
ax6.errorbar(calder_chem_df["Time"], calder_chem_df["LAS"], yerr=calder_chem_df["LAS_SEM"],
              fmt="none", color="b", capsize=5)

ax6.axes.yaxis.set_ticklabels([])
ax6.set_ylim([0,35])

# Adjust layout---------------------------------------------
plt.tight_layout()

# Add column titles and center------------------------------
bbox_ax1 = ax1.get_position()
bbox_ax4 = ax4.get_position()
x0_col0 = bbox_ax1.x0 + (bbox_ax1.x1 - bbox_ax1.x0) / 2
x0_col1 = bbox_ax4.x0 + (bbox_ax4.x1 - bbox_ax4.x0) / 2

fig.text(x0_col0, 1, 'River Maun', ha='center', fontsize=15, fontweight="bold")
fig.text(x0_col1, 1, 'River Calder', ha='center', fontsize=15, fontweight="bold")

# Add RMSE and k values 
ax1.text(8, 0.95*0.6, "k = 0.177 $h^{-1}$"+ "\n" + "$t_{1/2} = 3.9$ h" + "\n" + "RMSE = 4.27 x $10^{-2}$ mg N $L^{-1}$", verticalalignment='top',  horizontalalignment='right') # Maun NH4
ax4.text(8, 0.95*0.6, "k = 0" + "\n" + "RMSE = 1.08 x $10^{-2}$ mg N $L^{-1}$", verticalalignment='top', horizontalalignment='right') # Calder NH4
ax2.text(8, 0.95*0.7, "k = 0.152 $h^{-1}$" + "\n" + "$t_{1/2} = 4.5$ h" + "\n" + "RMSE = 4.99 x $10^{-2}$ μg $L^{-1}$", color = "r", verticalalignment='top', horizontalalignment='right') # Maun CAF
ax5.text(8, 0.95*0.7, "k = 0 \nRMSE = 0.104 μg $L^{-1}$", color = "r", verticalalignment='top', horizontalalignment='right') # Calder CAF
ax3.text(8, 0.95*35, "k = 6.68 x $10^{-2}$ $h^{-1}$" + "\n" + "$t_{1/2} = 10.4$ h" + "\n" +"RMSE = 1.92 μg $L^{-1}$", color = "b", verticalalignment='top', horizontalalignment='right') # Maun LAS
ax6.text(8, 0.95*35, "k = 1.67 x $10^{-2}$ $h^{-1}$"+ "\n" + "$t_{1/2} = 41.6$ h" + "\n" + "RMSE = 2.52 μg $L^{-1}$", color = "b", verticalalignment='top', horizontalalignment='right') # Calder LAS

plt.subplots_adjust(bottom=0.06)  # Increase or decrease the value to adjust spacing
fig.supxlabel("Time Since First Sample (h)", fontsize=12)


# %% [markdown]
## Figure 5

# %% [code]
# Import hypothetical modelling data
df = pd.read_excel("9 Env_Implications.xlsx", header = 0)

# Define the compounds and depths
compounds = ["NH4", "CAF", "LAS"]
depths = [0.5, 1, 2, 5]

# Specify colours 
colors = ["g", "red", "blue", "k"]

# Create the plot
fig, axes = plt.subplots(1, 3, figsize=(8, 4), sharey=True)

for i, (ax, compound) in enumerate(zip(axes, compounds)):
    for depth, color in zip(depths, colors):
        col = f"{compound}_{depth}"
        ax.plot(df["Time (h) "], df[col], label=f"{depth} m", color=color)
    ax.set_title({"NH4": "(a) $NH_{4}^+$", "CAF": "(b) Caffeine", "LAS": "(c) LAS"}[compound], loc="left")
    ax.set_xlabel("Time (h)")
    if i == 0:  # Only the first panel has a y-axis label
        ax.set_ylabel("Removal (%)")
    else:
        ax.set_ylabel("")
    ax.set_xticks([0, 6, 12, 18, 24])

# Figure Anatomy 
handles, labels = axes[0].get_legend_handles_labels()
fig.legend(handles, labels, loc="lower center", ncol=4)
plt.tight_layout(rect=[0, 0.1, 1, 1])


# %% [markdown]
## Figure S2

# %% [code]
# Import river stage data 
Horbury = pd.read_csv("10 River Calder at Horbury Stage.csv", header=0)

# Ensure that the 'Timestamp (UTC)' column is parsed as datetime
Horbury['Timestamp (UTC)'] = pd.to_datetime(Horbury['Timestamp (UTC)'])

# Plot the data
plt.figure()
plt.plot(Horbury["Timestamp (UTC)"], Horbury["Height (m)"], color = "k")
plt.ylabel("River Stage (m)")
plt.ylim(0, 2.5)

# Get the unique days
unique_days = Horbury['Timestamp (UTC)'].dt.floor('D').unique()

# Add a grey vertical line for each new day
for day in unique_days:
    plt.axvline(x=day, color='grey', linestyle='--', linewidth=0.5)

# Add specific vertical lines with annotations
dye_injection_time = pd.Timestamp('2024-02-19T18:17:00Z')
plt.axvline(x=dye_injection_time, color='red', linestyle='--', linewidth=1)
plt.text(dye_injection_time + pd.Timedelta(hours=-2), 1.5, 'Dye Injection', color='red', rotation=90, horizontalalignment='center', verticalalignment='center')

sampling_start = pd.Timestamp('2024-02-20T12:46:00Z')
sampling_end = pd.Timestamp('2024-02-20T21:00:00Z')
sampling_midpoint = sampling_start + (sampling_end - sampling_start) / 2
plt.axvline(x=sampling_start, color='blue', linestyle='--', linewidth=1)
plt.axvline(x=sampling_end, color='blue', linestyle='--', linewidth=1)
plt.text(sampling_midpoint, 1.5, 'Sampling Window', color='blue', rotation=90, horizontalalignment='center', verticalalignment='center')

# Shade the sampling window
plt.axvspan(sampling_start, sampling_end, color='blue', alpha=0.2)

# Format the x-axis to show only the start of each new day
plt.gca().xaxis.set_major_locator(mdates.DayLocator())
plt.gca().xaxis.set_major_formatter(mdates.DateFormatter('%d-%m-%Y'))

# Set the limits of the x-axis to the specified dates
plt.xlim(pd.Timestamp('2024-02-18'), pd.Timestamp('2024-02-22'))

# Rotate the date labels for better readability
plt.gcf().autofmt_xdate()
