# Supplementary material for: Channel Geometry Controls on Chemical Behavior in Rivers: Insights from a Comparative Field Study
Source: ACS ES T Water. 2025 Sep 9;5(10):5785–96. doi: 10.1021/acsestwater.4c01203 (PMC12519465; doi:10.1021/acsestwater.4c01203)
Supplement: Supplementary file 2 [file ew4c01203_si_002.zip › Figure Data and Source Code/2 Calder Dye Trace.xlsx]

## Sheet: Sheet1
CY6 Seconds Since Injection	CY6 Calibrated Background Removal	CY4 Seconds Since Injection	CY4 Calibrated Background Removal	CY3 Seconds Since Injection	CY3 Calibrated Background Removal	CY2 Seconds Since Injection	CY2 Calibrated Background Removal
0	-0.117387	0	0.12771	0	-0.122667	0	0.148587
15	-0.0687833	15	0.107751	15	-0.168787	15	-0.0387818
30	-0.0873951	30	0.122544	30	-0.106991	30	-0.0215717
45	-0.018142	45	0.0022514	45	0.0324195	45	0.0630428
60	0.132763	60	0.0812219	60	-0.195577	60	0.0757809
75	-0.0148976	75	0.0241164	75	0.0285515	75	0.0475136
90	-0.109298	90	0.124306	90	-0.0247387	90	-0.024496
105	0.128705	105	0.0519146	105	-0.147296	105	0.0374226
120	0.177488	120	0.214019	120	0.0604922	120	-0.0211148
135	0.193102	135	0.0766835	135	0.0634911	135	0.0436201
150	0.17546	150	0.0141225	150	-0.0852759	150	0.100925
165	0.376913	165	0.205328	165	-0.160302	165	0.0537211
180	0.14401	180	0.101214	180	-0.00134437	180	-0.016951
195	0.0931709	195	-0.00631295	195	-0.0849677	195	-0.00777168
210	0.248731	210	0.0956024	210	0.0149982	210	-0.101078
225	0.0758556	225	0.0199235	225	-0.210588	225	-0.0829574
240	-0.0323327	240	0.195366	240	-0.114902	240	-0.0306104
255	0.0865844	255	0.0776247	255	-0.0189311	255	-0.0670499
270	0.0939221	270	0.061145	270	-0.00967958	270	0.0305771
285	-0.0417196	285	0.146945	285	-0.00391914	285	0.0794538
300	0.0721302	300	-0.0226227	300	-0.0987452	300	-0.0523271
315	0.12044	315	0.174809	315	-0.144928	315	0.0638951
330	0.175172	330	0.132669	330	-0.111878	330	-0.133381
345	0.122893	345	0.262507	345	-0.0635984	345	-0.107657
360	0.329174	360	0.0893354	360	-0.00395973	360	-0.108191
375	0.0297887	375	0.206889	375	-0.0401171	375	-0.0867652
390	0.0836356	390	0.106508	390	0.0209524	390	-0.0862736
405	0.191741	405	0.209923	405	-0.121819	405	-0.0825621
420	0.0049668	420	0.0301448	420	0.178876	420	-0.0614221
435	-0.0113205	435	0.179037	435	0.162171	435	0.0178956
450	0.292842	450	0.0235431	450	-0.139345	450	-0.109186
465	0.125273	465	0.0762815	465	0.0453117	465	-0.0629877
480	0.10828	480	0.128222	480	-0.0542735	480	-0.0840815
495	0.00109135	495	0.0400001	495	-0.00732785	495	-0.095262
510	0.101361	510	0.169999	510	-0.158409	510	-0.0526515
525	0.0899082	525	-0.0365516	525	-0.120665	525	-0.124832
540	0.129233	540	0.0517997	540	0.118283	540	-0.0815645
555	0.293424	555	-0.0738858	555	-0.0194097	555	-0.0651262
570	0.0558649	570	0.125394	570	0.0229678	570	0.0319882
585	0.165356	585	0.0624176	585	-0.136745	585	0.000447898
600	0.146655	600	0.154311	600	-0.00403199	600	0.101092
615	-0.114056	615	0.0775163	615	-0.0891801	615	-0.104984
630	-0.0428875	630	0.221044	630	-0.153955	630	-0.0599229
645	0.0814193	645	0.151302	645	0.128811	645	-0.0358515
660	-0.015488	660	0.225259	660	-0.0663444	660	-0.00195531
675	0.303579	675	0.12035	675	-0.0116872	675	0.0191847
690	0.00587348	690	0.133931	690	-0.101341	690	-0.0660081
705	0.139517	705	0.141128	705	0.0255674	705	-0.170197
720	0.298346	720	0.164284	720	0.0406895	720	-0.11853
735	-0.131498	735	0.220149	735	0.0879827	735	0.0563821
750	0.187923	750	0.184744	750	-0.0865493	750	0.0601525
765	0.179293	765	0.117139	765	-0.0455682	765	0.116117
780	0.126484	780	0.0851501	780	0.0510069	780	0.0366779
795	0.133378	795	0.00155449	795	0.0336355	795	0.0763837
810	0.102511	810	0.0941204	810	-0.0863513	810	0.0421625
825	0.0430447	825	0.0146104	825	-0.168293	825	-0.128945
840	0.288296	840	0.107943	840	-0.0533173	840	0.0741611
855	-0.0153613	855	0.0687698	855	-0.106038	855	0.0309428
870	0.315137	870	0.119915	870	-0.138798	870	0.0160886
885	-0.045637	885	0.129218	885	-0.080396	885	-0.0893521
900	-0.0987715	900	0.0288372	900	0.0812569	900	0.139381
915	-0.0638335	915	0.127531	915	-0.0622092	915	0.112937
930	0.0714285	930	-0.0361306	930	-0.0572441	930	0.0556516
945	0.143539	945	0.116077	945	0.0745516	945	-0.0295707
960	0.332974	960	0.128319	960	0.0219596	960	0.0744933
975	0.0815412	975	0.144294	975	0.0203591	975	0.0426083
990	0.153831	990	0.133395	990	-0.0902065	990	-0.0436657
1005	0.22765	1005	0.0668462	1005	-0.0318359	1005	-0.0259165
1020	-0.0677023	1020	0.123729	1020	-0.00986001	1020	0.0891096
1035	0.100789	1035	0.101156	1035	0.0282656	1035	-0.0661067
1050	0.128834	1050	0.199209	1050	0.0593464	1050	-0.0455087
1065	0.109749	1065	-0.00466386	1065	-0.00809593	1065	0.0778605
1080	0.0856869	1080	-0.0352479	1080	0.0963474	1080	-0.0341292
1095	0.224308	1095	0.0636033	1095	0.0433421	1095	0.0221242
1110	0.251088	1110	0.183548	1110	-0.0241316	1110	0.020253
1125	0.0833693	1125	0.08505	1125	0.0735206	1125	0.0436144
1140	-0.082906	1140	0.0145095	1140	-0.00537498	1140	0.0392097
1155	0.13834	1155	-0.0407763	1155	-0.116035	1155	-0.00998899
1170	0.0529214	1170	0.13559	1170	0.0314037	1170	0.0214591
1185	0.0877412	1185	-0.0319977	1185	0.00591047	1185	-0.0390463
1200	0.123589	1200	0.0499743	1200	0.0150962	1200	-0.0141766
1215	0.231992	1215	0.0937432	1215	-0.123135	1215	-0.10421
1230	0.0254782	1230	0.0260124	1230	-0.011459	1230	-0.151927
1245	0.140771	1245	0.0730058	1245	-0.0337461	1245	-0.045871
1260	0.155798	1260	0.101457	1260	-0.0153896	1260	0.0158473
1275	0.0360635	1275	0.177364	1275	-0.213752	1275	-0.128092
1290	0.0701458	1290	0.173646	1290	-0.132506	1290	-0.0491748
1305	0.129504	1305	0.101129	1305	0.125798	1305	-0.141058
1320	0.106706	1320	0.0209184	1320	-0.0571095	1320	-0.132736
1335	-0.026343	1335	0.0366354	1335	-0.0950108	1335	-0.00609087
1350	-0.0473112	1350	0.0864386	1350	0.0261551	1350	-0.0899168
1365	-0.010135	1365	0.0779349	1365	-0.0844731	1365	-0.0117952
1380	0.0179987	1380	0.150585	1380	0.0267927	1380	-0.0693369
1395	-0.0158724	1395	0.166912	1395	0.0687882	1395	-0.0021509
1410	0.0436005	1410	0.1324	1410	-0.00128735	1410	-0.117443
1425	0.180248	1425	0.149713	1425	0.00187123	1425	-0.0480652
1440	-0.137666	1440	0.167602	1440	0.0067769	1440	0.0519835
1455	-0.0140645	1455	0.248455	1455	0.0497868	1455	-0.0120247
1470	0.227742	1470	0.118304	1470	0.069953	1470	-0.00119272
1485	-0.0223947	1485	0.0791968	1485	-0.163122	1485	0.0273212
1500	0.296615	1500	0.0846057	1500	0.0840131	1500	-0.10164
1515	0.098202	1515	0.100389	1515	-0.0282307	1515	-0.124953
1530	0.129813	1530	0.0586359	1530	0.0749727	1530	-0.0674206
1545	-0.0192904	1545	0.122094	1545	-0.0114435	1545	-0.168274
1560	-0.00223327	1560	0.142154	1560	-0.0468995	1560	-0.0757439
1575	0.0462558	1575	0.261461	1575	-0.105459	1575	0.0585873
1590	-0.0248777	1590	0.135839	1590	-0.0303659	1590	0.0419391
1605	0.117249	1605	0.186886	1605	0.0343512	1605	-0.0122442
1620	0.182083	1620	0.133929	1620	-0.147513	1620	-0.087297
1635	-0.0522635	1635	0.0232751	1635	-0.106626	1635	0.107804
1650	0.11549	1650	0.142101	1650	-0.0475888	1650	-0.0604539
1665	0.0516913	1665	0.0247122	1665	0.0822062	1665	-0.0968934
1680	-0.00388907	1680	0.132212	1680	-0.103244	1680	-0.0905924
1695	0.0566472	1695	0.11736	1695	-0.0371613	1695	0.0271676
1710	0.0506413	1710	0.125293	1710	0.0271113	1710	-0.0851903
1725	0.125374	1725	0.129203	1725	-0.0313827	1725	-0.0357745
1740	0.115185	1740	0.17042	1740	0.076104	1740	0.0692853
1755	0.41602	1755	0.0910394	1755	0.0159287	1755	0.102127
1770	-0.181342	1770	0.129192	1770	0.00192311	1770	0.104557
1785	0.219379	1785	0.124328	1785	-0.0197659	1785	-0.0579774
1800	0.226334	1800	0.0639039	1800	0.00953963	1800	-0.0834843
1815	0.16015	1815	0.00903293	1815	-0.124408	1815	-0.128924
1830	0.10174	1830	0.0764508	1830	0.0622144	1830	-0.100979
1845	0.0866343	1845	0.116071	1845	-0.00392548	1845	-0.00531644
1860	0.199306	1860	0.150045	1860	-0.0795867	1860	-0.0850975
1875	0.233446	1875	0.110812	1875	-0.0208028	1875	-0.0469001
1890	0.0666403	1890	0.10904	1890	-0.0435689	1890	-0.0928817
1905	0.0557459	1905	-0.0777555	1905	0.0522109	1905	0.0501933
1920	-0.0819265	1920	0.131801	1920	-0.022846	1920	0.0403237
1935	0.192397	1935	0.160283	1935	-0.102346	1935	-0.113956
1950	0.126302	1950	0.182704	1950	-0.0696776	1950	-0.0376843
1965	0.175114	1965	0.109706	1965	-0.00457842	1965	-0.079736
1980	0.0813291	1980	0.194962	1980	0.107827	1980	-0.049428
1995	0.0618009	1995	0.121294	1995	-0.0197744	1995	-0.130691
2010	0.266198	2010	0.0714326	2010	-0.0316258	2010	-0.082754
2025	0.239868	2025	0.0108167	2025	-0.0399549	2025	-1.8974e-05
2040	0.0629317	2040	0.210542	2040	0.00997458	2040	-0.0896279
2055	0.13236	2055	0.15762	2055	0.0672682	2055	-0.102205
2070	0.174662	2070	0.0395932	2070	-0.0314278	2070	-0.123154
2085	0.0680059	2085	0.175333	2085	0.0612742	2085	-0.0956361
2100	0.0335153	2100	0.0679352	2100	-0.108405	2100	-0.036366
2115	0.185834	2115	0.0610909	2115	-0.0311228	2115	-0.0930534
2130	0.060091	2130	0.124998	2130	-0.0380241	2130	0.0167318
2145	-0.00459265	2145	-0.0283869	2145	-0.00592572	2145	0.0440231
2160	0.0869029	2160	0.0394458	2160	0.0729404	2160	-0.217894
2175	0.123578	2175	0.0963953	2175	0.00153424	2175	0.0135989
2190	0.202962	2190	0.0339597	2190	0.0448636	2190	-0.16756
2205	0.0133878	2205	0.0994638	2205	0.18919	2205	0.00815085
2220	0.0907735	2220	0.0435052	2220	-0.0339856	2220	-0.107854
2235	0.117432	2235	0.170983	2235	-0.118116	2235	-0.038332
2250	-0.0556763	2250	0.082124	2250	0.0290339	2250	-0.101029
2265	0.0736659	2265	0.00625337	2265	-0.0722952	2265	-0.0952084
2280	-0.0530193	2280	0.0308772	2280	-0.0454976	2280	0.0754883
2295	0.20867	2295	-0.0258135	2295	0.000499322	2295	-0.105641
2310	0.00304049	2310	0.211028	2310	-0.0830614	2310	-0.100477
2325	-0.128683	2325	0.0333239	2325	-0.113761	2325	0.0934281
2340	-0.0491775	2340	0.192138	2340	-0.139001	2340	-0.0122689
2355	-0.17669	2355	0.135639	2355	0.0032334	2355	-0.051242
2370	-0.0413064	2370	0.111626	2370	-0.143852	2370	-0.0674661
2385	0.140056	2385	0.0346084	2385	-0.0953505	2385	-0.0536144
2400	0.15081	2400	0.159852	2400	-0.164061	2400	-0.056225
2415	0.135465	2415	0.103287	2415	-0.106454	2415	-0.037592
2430	0.0680449	2430	0.122835	2430	-0.117955	2430	-0.0474645
2445	0.192939	2445	0.104888	2445	-0.122696	2445	-0.132772
2460	0.00480792	2460	0.0849606	2460	0.0270248	2460	0.00660253
2475	0.108025	2475	0.228363	2475	0.0359914	2475	-0.108548
2490	0.0380985	2490	0.0459043	2490	-0.0798093	2490	-0.0827682
2505	0.0922424	2505	0.0351661	2505	0.0867938	2505	-0.0682066
2520	-0.0189218	2520	0.145699	2520	-0.0820585	2520	-0.0336269
2535	0.0799656	2535	0.0959976	2535	0.0821963	2535	-0.175913
2550	0.219883	2550	0.107821	2550	0.0793245	2550	-0.0270287
2565	0.124831	2565	0.0206242	2565	0.0227374	2565	-0.104276
2580	-0.0174938	2580	0.0764546	2580	-0.114545	2580	-0.0124027
2595	0.123896	2595	0.0123597	2595	0.031528	2595	-0.0851517
2610	0.188232	2610	0.0458554	2610	-0.00878423	2610	-0.0553533
2625	-0.177226	2625	-0.0397168	2625	0.00322882	2625	0.0114615
2640	0.152624	2640	0.0670825	2640	-0.0269296	2640	-0.0854918
2655	-0.0554194	2655	-0.0350203	2655	-0.117757	2655	-0.105104
2670	0.18176	2670	0.0877971	2670	-0.140016	2670	0.0639432
2685	0.122971	2685	0.0474767	2685	-0.26232	2685	0.0183327
2700	-0.00150511	2700	0.0851207	2700	-0.0379343	2700	-0.0726402
2715	0.243009	2715	-0.00434528	2715	-0.0385517	2715	-0.0475142
2730	0.100534	2730	0.124855	2730	0.0351733	2730	-0.0267188
2745	-0.0258289	2745	0.0977466	2745	-0.0556513	2745	-0.0918642
2760	-0.132012	2760	0.0732875	2760	-0.0491927	2760	-0.0940447
2775	0.223637	2775	0.123314	2775	-0.118031	2775	-0.0288531
2790	-0.101873	2790	0.0617741	2790	-0.137657	2790	0.0366803
2805	-0.0832543	2805	0.0710769	2805	-0.101213	2805	0.014791
2820	0.241969	2820	0.2327	2820	0.0922666	2820	-0.0525461
2835	-0.0242186	2835	0.146459	2835	0.0140035	2835	-0.176497
2850	-0.00415679	2850	0.0482501	2850	-0.0654618	2850	-0.0888358
2865	0.0151993	2865	0.0264403	2865	-0.142488	2865	0.0333108
2880	0.00828028	2880	0.0541562	2880	-0.106391	2880	-0.0744072
2895	0.122159	2895	0.200047	2895	0.101935	2895	-0.078043
2910	0.204462	2910	0.0384596	2910	0.00263813	2910	0.0577701
2925	0.133268	2925	0.00299171	2925	0.0395896	2925	-0.0353947
2940	0.0690565	2940	0.132446	2940	-0.0619963	2940	0.0982826
2955	-0.0237255	2955	-0.0362563	2955	-0.150441	2955	-0.0639099
2970	-0.0573891	2970	0.0564351	2970	-0.051205	2970	0.0438543
2985	0.164828	2985	-0.012955	2985	-0.0101582	2985	-0.0603609
3000	0.14112	3000	0.195099	3000	0.0462431	3000	-0.080456
3015	0.114995	3015	0.169747	3015	-0.0580699	3015	-0.0866253
3030	-0.060441	3030	0.007584	3030	-0.0608759	3030	-0.017872
3045	0.0794477	3045	0.0607058	3045	-0.104106	3045	-0.153468
3060	0.0959174	3060	0.0977119	3060	0.0876262	3060	-0.0523117
3075	0.133917	3075	0.118438	3075	0.0196767	3075	-0.01511
3090	-0.0926257	3090	0.0914275	3090	0.117235	3090	-0.0500441
3105	0.137989	3105	0.0858625	3105	-0.0388649	3105	-0.0195358
3120	0.0717726	3120	0.0624876	3120	0.0414948	3120	-0.141719
3135	-0.158596	3135	0.137275	3135	-0.0158563	3135	0.158549
3150	0.106273	3150	-0.0265754	3150	0.115272	3150	-0.0144936
3165	0.35777	3165	-0.0039979	3165	-0.119929	3165	0.167595
3180	-0.0832979	3180	0.0522509	3180	0.210372	3180	0.00722344
3195	0.0320525	3195	0.125062	3195	-0.0568467	3195	0.157787
3210	-0.00402819	3210	0.105389	3210	-0.0399806	3210	0.0339516
3225	0.128497	3225	-0.0132759	3225	-0.0757529	3225	0.62397
3240	0.062725	3240	0.0970337	3240	-0.00269471	3240	1.07194
3255	0.302852	3255	0.00195176	3255	0.00281212	3255	1.2935
3270	0.0771066	3270	0.110536	3270	-0.116379	3270	1.49837
3285	-0.0830413	3285	0.0251868	3285	-0.0294854	3285	1.60582
3300	0.012222	3300	0.175132	3300	-0.0529497	3300	3.62471
3315	-0.0377036	3315	0.278672	3315	-0.0700643	3315	4.43869
3330	0.0814785	3330	0.0743877	3330	-0.0650992	3330	4.01967
3345	0.149847	3345	-0.0152073	3345	0.137106	3345	6.31731
3360	-0.0809363	3360	0.0687761	3360	-0.0207372	3360	6.43317
3375	-0.0489135	3375	0.201612	3375	0.0231337	3375	7.48883
3390	0.106468	3390	0.0267811	3390	0.0446963	3390	6.61219
3405	-0.0507044	3405	0.0612982	3405	-0.0448947	3405	4.65594
3420	0.184208	3420	0.049922	3420	-0.0778773	3420	6.25391
3435	0.123532	3435	0.116796	3435	-0.0226157	3435	10.3709
3450	0.214111	3450	0.135515	3450	0.088935	3450	8.23112
3465	0.114671	3465	0.058274	3465	0.167134	3465	16.6343
3480	0.124129	3480	0.0809805	3480	-0.0683207	3480	16.5379
3495	0.125429	3495	-0.0323855	3495	-0.0324776	3495	8.86942
3510	-0.0543976	3510	-0.112882	3510	-0.000573347	3510	16.8626
3525	0.00528298	3525	0.125235	3525	0.0211802	3525	21.1232
3540	-0.0324741	3540	0.0405864	3540	0.0786617	3540	20.9561
3555	0.0135979	3555	0.0781363	3555	-0.00204359	3555	22.2339
3570	0.106652	3570	0.262576	3570	-0.026394	3570	20.0253
3585	0.00517829	3585	-0.0429386	3585	-0.0582024	3585	20.3132
3600	-0.0359091	3600	0.0823051	3600	0.034149	3600	22.5202
3615	0.085952	3615	0.200591	3615	-0.0377676	3615	21.4814
3630	-0.0748729	3630	-0.0648695	3630	-0.0510436	3630	25.68
3645	0.0790363	3645	0.0591262	3645	-0.0753314	3645	26.0856
3660	-0.146741	3660	0.115121	3660	-0.0390782	3660	25.8957
3675	0.247292	3675	0.039473	3675	0.00129862	3675	25.7542
3690	0.114275	3690	0.0512021	3690	-0.114371	3690	25.2078
3705	0.0929488	3705	0.0988997	3705	-0.0329651	3705	25.148
3720	0.183736	3720	0.117681	3720	0.140808	3720	27.4119
3735	-0.0486955	3735	0.0710753	3735	-0.0216352	3735	28.3736
3750	-0.0426254	3750	0.0365939	3750	0.0500296	3750	28.3412
3765	-0.0384999	3765	0.192856	3765	0.0627377	3765	27.5274
3780	-0.180738	3780	0.0863818	3780	0.0554889	3780	27.5835
3795	0.0879592	3795	0.208561	3795	-0.029246	3795	26.9126
3810	-0.0348083	3810	0.216334	3810	-0.0977341	3810	28.3018
3825	-0.00422876	3825	0.062185	3825	0.126207	3825	28.1668
3840	0.0934197	3840	0.0313117	3840	-0.0660621	3840	27.2949
3855	0.117016	3855	0.0292537	3855	-0.0701706	3855	28.2461
3870	-0.00805027	3870	0.109852	3870	-0.0671404	3870	28.5796
3885	0.182562	3885	0.188631	3885	-0.0226682	3885	28.2094
3900	0.0333984	3900	0.0271686	3900	0.0171387	3900	28.241
3915	0.204719	3915	0.00427468	3915	0.150109	3915	27.9754
3930	-0.0126922	3930	0.0572675	3930	0.0608995	3930	28.1044
3945	0.185105	3945	0.155864	3945	0.0913447	3945	27.6924
3960	0.136479	3960	0.0463886	3960	-0.0350825	3960	27.2052
3975	0.0325595	3975	0.145431	3975	0.00434555	3975	26.9094
3990	0.219577	3990	0.000248725	3990	-0.0359041	3990	26.98
4005	-0.135184	4005	0.036582	4005	0.066191	4005	27.1287
4020	0.101848	4020	-0.0280881	4020	0.0166768	4020	27.4152
4035	0.203683	4035	-0.0115693	4035	-0.094299	4035	26.2375
4050	0.175259	4050	0.060729	4050	-0.0373279	4050	26.0188
4065	0.268724	4065	0.0573986	4065	-0.0500655	4065	25.8266
4080	0.134823	4080	0.183214	4080	-0.0012475	4080	25.4659
4095	0.139156	4095	0.133419	4095	-0.000149126	4095	25.1228
4110	0.146522	4110	0.188995	4110	-0.0904071	4110	24.6877
4125	0.0280527	4125	0.0769672	4125	-0.208268	4125	24.9853
4140	0.0757754	4140	0.241432	4140	0.0828456	4140	26.1039
4155	0.0765132	4155	0.17558	4155	0.0331091	4155	24.3649
4170	-0.00327972	4170	-0.0117903	4170	0.0870055	4170	24.202
4185	0.0730747	4185	0.131483	4185	0.0732504	4185	23.4759
4200	0.0295415	4200	0.0215297	4200	0.00749256	4200	23.679
4215	0.0242732	4215	0.129797	4215	0.0619275	4215	23.5677
4230	0.263279	4230	0.0244693	4230	-0.0512399	4230	23.4461
4245	0.0449546	4245	-0.00350023	4245	0.0169057	4245	22.468
4260	0.0903496	4260	0.141147	4260	-0.125199	4260	21.8102
4275	0.0694995	4275	0.113146	4275	-0.102052	4275	21.9151
4290	0.208092	4290	0.174944	4290	-0.116852	4290	21.8883
4305	0.144823	4305	-0.0531461	4305	-0.0990659	4305	20.9404
4320	0.111983	4320	0.167387	4320	-0.123069	4320	20.6354
4335	-0.0762666	4335	0.0788486	4335	0.0581937	4335	20.4398
4350	0.0394989	4350	-0.0823244	4350	0.0795997	4350	21.3833
4365	0.087426	4365	0.219841	4365	0.0337957	4365	19.6964
4380	-0.022413	4380	-0.0773735	4380	-0.115923	4380	19.6937
4395	-0.049863	4395	0.0247615	4395	0.0920875	4395	20.7843
4410	0.0980082	4410	0.121797	4410	-0.0806034	4410	19.1957
4425	0.241374	4425	0.111379	4425	0.0442728	4425	18.8937
4440	0.0774839	4440	-0.0335841	4440	0.00970592	4440	18.3495
4455	0.118843	4455	0.00789099	4455	0.0430066	4455	18.792
4470	0.202295	4470	0.177968	4470	-0.0211983	4470	18.2045
4485	0.232137	4485	-0.114237	4485	-0.0126137	4485	18.7917
4500	0.177911	4500	0.0804167	4500	0.110644	4500	17.6531
4515	0.136616	4515	0.129997	4515	-0.00997543	4515	17.171
4530	0.206607	4530	-0.0150918	4530	-0.0859842	4530	17.3718
4545	-0.0698336	4545	0.0302388	4545	-0.0766388	4545	16.986
4560	0.107611	4560	-0.0335668	4560	0.0663252	4560	16.1976
4575	0.149737	4575	0.0495521	4575	-0.0419861	4575	17.3128
4590	0.254895	4590	0.103981	4590	-0.0622129	4590	17.4366
4605	0.113631	4605	0.149284	4605	-0.105509	4605	15.076
4620	0.11699	4620	-0.00860184	4620	-0.0549126	4620	14.9593
4635	0.151634	4635	0.0256886	4635	-0.0370321	4635	15.0919
4650	0.132904	4650	0.186005	4650	0.0925093	4650	15.3281
4665	0.100415	4665	-0.0239965	4665	-0.160301	4665	14.5736
4680	-0.0152253	4680	0.0879725	4680	-0.0771514	4680	13.9839
4695	0.091172	4695	0.0875773	4695	0.0146646	4695	13.8
4710	0.00148397	4710	0.0679045	4710	0.0696068	4710	13.395
4725	-0.0178367	4725	0.169022	4725	0.0335464	4725	13.588
4740	0.0376003	4740	0.0133041	4740	0.0908055	4740	12.941
4755	-0.087083	4755	0.0226731	4755	0.00172487	4755	13.5075
4770	0.176815	4770	0.0152571	4770	0.0877297	4770	12.3691
4785	-0.0106965	4785	-0.0364555	4785	0.0710565	4785	12.6975
4800	0.16725	4800	0.108317	4800	0.142565	4800	12.7771
4815	0.243275	4815	0.113217	4815	-0.0580515	4815	13.4767
4830	0.0578833	4830	0.180028	4830	-0.0226217	4830	12.6484
4845	0.108346	4845	0.19479	4845	0.0916561	4845	11.3759
4860	0.254684	4860	0.10874	4860	-0.0408328	4860	11.1037
4875	0.160724	4875	0.0923233	4875	0.0533596	4875	11.0165
4890	0.195984	4890	0.11283	4890	-0.0383229	4890	10.5035
4905	-0.0680829	4905	0.107997	4905	-0.0876462	4905	10.5571
4920	0.0587273	4920	0.12933	4920	0.0660102	4920	10.2228
4935	-0.0114036	4935	0.080619	4935	0.042167	4935	10.4014
4950	0.0904852	4950	0.0713206	4950	-0.027085	4950	10.0932
4965	0.0746704	4965	0.188362	4965	-0.00250729	4965	9.98418
4980	0.0575912	4980	0.111724	4980	0.00350675	4980	9.68832
4995	0.168404	4995	0.00390782	4995	-0.06495	4995	9.794
5010	0.0197737	5010	0.018478	5010	-0.00528004	5010	9.92566
5025	0.079633	5025	0.0591548	5025	-0.0606962	5025	8.76541
5040	0.0922711	5040	0.120765	5040	-0.0145427	5040	9.07519
5055	0.173485	5055	0.195298	5055	0.0781593	5055	9.79244
5070	0.183796	5070	0.200006	5070	-0.118456	5070	8.57662
5085	0.0509542	5085	0.0353227	5085	-0.0440636	5085	8.23004
5100	0.156263	5100	0.0203421	5100	-0.0721274	5100	8.07323
5115	-0.185688	5115	0.0697618	5115	0.0153709	5115	8.85893
5130	0.197181	5130	0.141488	5130	0.0621287	5130	7.4813
5145	0.113764	5145	0.0619784	5145	-0.0594455	5145	7.79401
5160	0.00325161	5160	0.152627	5160	-0.0530839	5160	8.25711
5175	0.126348	5175	0.157816	5175	-0.0226982	5175	7.65902
5190	0.0870586	5190	0.0641392	5190	0.0421756	5190	7.32167
5205	-0.13094	5205	0.0729645	5205	0.0253427	5205	6.8658
5220	0.184503	5220	0.059929	5220	-0.175399	5220	7.56915
5235	0.203802	5235	0.0958195	5235	-0.0107934	5235	8.05537
5250	0.12321	5250	0.114217	5250	-0.0176321	5250	6.72173
5265	0.00445017	5265	0.114652	5265	-0.193971	5265	6.46508
5280	0.0461318	5280	-0.0158863	5280	-0.206805	5280	6.48733
5295	0.0482265	5295	0.011704	5295	-0.0631117	5295	6.05188
5310	0.160397	5310	0.114927	5310	-0.147371	5310	6.12855
5325	0.107026	5325	0.0415137	5325	0.105031	5325	6.40646
5340	-0.0293213	5340	0.0518727	5340	0.0464747	5340	5.76446
5355	-0.233063	5355	0.153373	5355	0.155611	5355	5.62348
5370	0.0730147	5370	0.155561	5370	-0.0507785	5370	6.02077
5385	0.169689	5385	0.0714252	5385	0.0612167	5385	5.6945
5400	-0.0623874	5400	0.14867	5400	-0.0825062	5400	5.35122
5415	0.0386489	5415	0.0387204	5415	-0.0392708	5415	5.49239
5430	0.0276332	5430	0.0310151	5430	-0.0760293	5430	5.30981
5445	0.0525867	5445	0.0730932	5445	0.0539567	5445	5.17444
5460	0.125314	5460	0.0355163	5460	-0.00190412	5460	4.93823
5475	0.0102638	5475	0.0308752	5475	-0.0766761	5475	4.73774
5490	-0.00811492	5490	0.0875701	5490	-0.103597	5490	4.76879
5505	0.0392534	5505	0.0500908	5505	-0.0656938	5505	4.93533
5520	0.141292	5520	0.143678	5520	-0.119523	5520	4.70334
5535	-0.0139353	5535	0.07403	5535	-0.0372593	5535	4.43427
5550	0.106923	5550	-0.0316459	5550	-0.124565	5550	4.34321
5565	0.342455	5565	-0.00581245	5565	0.0168119	5565	4.47598
5580	-0.0918376	5580	-0.0251332	5580	0.0677558	5580	4.11753
5595	0.0740901	5595	0.0795919	5595	-0.0625758	5595	4.15615
5610	-0.0689466	5610	0.119212	5610	0.0196875	5610	3.93102
5625	0.0427543	5625	0.194704	5625	0.172013	5625	4.02538
5640	0.294899	5640	0.172096	5640	-0.00680511	5640	3.92754
5655	-0.0599514	5655	-0.0104254	5655	0.0482341	5655	3.72915
5670	0.020142	5670	0.0197481	5670	0.047457	5670	3.57866
5685	0.127804	5685	0.192415	5685	-0.0712586	5685	3.94517
5700	0.241302	5700	0.0997596	5700	0.0110987	5700	3.40506
5715	0.125662	5715	0.0171854	5715	-0.0128416	5715	3.34476
5730	-0.0182883	5730	0.0823061	5730	-0.0553424	5730	3.38731
5745	0.136831	5745	0.0623474	5745	-0.0385076	5745	3.21159
5760	-0.265768	5760	0.265266	5760	0.0418521	5760	3.31876
5775	0.156101	5775	0.043489	5775	-0.00877367	5775	3.33198
5790	0.0628465	5790	0.0899108	5790	-0.129809	5790	3.00499
5805	0.0404031	5805	0.00271063	5805	-0.0207322	5805	2.92888
5820	0.148097	5820	0.00566544	5820	-0.0248406	5820	2.95953
5835	0.212168	5835	0.100975	5835	0.423242	5835	2.72199
5850	-0.0140211	5850	0.100768	5850	0.0484924	5850	2.84895
5865	-0.080116	5865	0.112786	5865	0.0616139	5865	3.20756
5880	-0.00782952	5880	0.210393	5880	-0.012366	5880	2.55401
5895	0.129173	5895	0.132988	5895	0.0352152	5895	2.51096
5910	0.1852	5910	-0.0667955	5910	-0.0792172	5910	2.44112
5925	-0.0983091	5925	0.0868486	5925	0.102869	5925	2.6217
5940	-0.0317668	5940	0.103716	5940	-0.108947	5940	2.91316
5955	-0.0655773	5955	-0.0642233	5955	-0.0562876	5955	2.34561
5970	0.191456	5970	0.0325537	5970	-0.0952034	5970	2.59014
5985	0.17832	5985	0.152882	5985	-0.0735782	5985	2.15859
6000	0.224245	6000	-0.0354155	6000	-4.09604e-05	6000	2.19408
6015	-0.0794693	6015	0.15959	6015	0.0353857	6015	2.10695
6030	-0.156935	6030	0.05656	6030	0.0758282	6030	1.95179
6045	0.0725593	6045	0.114789	6045	0.138388	6045	1.90977
6060	-0.171245	6060	0.250818	6060	-0.126069	6060	2.86904
6075	-0.0181886	6075	0.0465931	6075	0.0797214	6075	2.12208
6090	0.116221	6090	0.0627912	6090	-0.111217	6090	1.99346
6105	0.00205217	6105	0.0554379	6105	-0.0307321	6105	1.77702
6120	-0.00707644	6120	0.121357	6120	-0.168425	6120	1.76561
6135	0.052751	6135	-0.0240525	6135	-0.127093	6135	1.80509
6150	0.153347	6150	0.115968	6150	0.0443631	6150	2.00597
6165	0.234765	6165	0.0459995	6165	0.0734464	6165	1.66637
6180	-0.140291	6180	0.00472395	6180	-0.0771616	6180	1.70998
6195	0.103782	6195	0.215301	6195	-0.0263742	6195	1.58865
6210	0.0240467	6210	0.167291	6210	-0.134335	6210	1.50431
6225	-0.114038	6225	0.12011	6225	-0.0865314	6225	1.46559
6240	0.0380739	6240	0.043347	6240	-0.112281	6240	1.45828
6255	0.151218	6255	0.144687	6255	-0.0963983	6255	1.46191
6270	-0.0466935	6270	0.0454883	6270	0.0664287	6270	1.35431
6285	0.0791428	6285	0.11032	6285	-0.00520291	6285	1.47332
6300	0.0208835	6300	0.10169	6300	-0.0489091	6300	1.31021
6315	0.165986	6315	0.246878	6315	-0.030393	6315	1.32215
6330	0.0990644	6330	0.217378	6330	-0.00499181	6330	1.39606
6345	-0.0341026	6345	0.0852465	6345	-0.0237565	6345	1.25682
6360	0.0782752	6360	0.0993705	6360	0.0443202	6360	1.37893
6375	0.242405	6375	-0.0269565	6375	-0.122246	6375	1.26658
6390	-0.0648731	6390	0.0106561	6390	0.0653625	6390	1.27701
6405	0.0923057	6405	-0.0565344	6405	-0.0228948	6405	1.20454
6420	-0.0160294	6420	0.000415069	6420	-0.127652	6420	1.1462
6435	-0.0826256	6435	-0.00534164	6435	0.0715381	6435	1.12708
6450	-0.103801	6450	0.0704357	6450	-0.000503648	6450	1.05968
6465	-0.225362	6465	0.134437	6465	-0.0234294	6465	1.16212
6480	-0.179057	6480	0.0106377	6480	-0.127805	6480	1.03937
6495	0.264109	6495	0.11172	6495	-0.02571	6495	1.11162
6510	0.0772168	6510	-0.0466434	6510	-0.0608498	6510	0.995478
6525	0.151036	6525	0.164732	6525	-0.129338	6525	1.07337
6540	0.0243187	6540	0.165163	6540	-0.0962908	6540	0.829706
6555	0.0244689	6555	0.0431799	6555	-0.0330984	6555	0.840223
6570	0.191016	6570	0.183741	6570	-0.00385551	6570	0.694775
6585	0.062648	6585	0.0755134	6585	-0.057941	6585	0.750882
6600	0.0357599	6600	0.0210224	6600	-0.0704562	6600	0.839482
6615	0.0205646	6615	0.189667	6615	-0.198092	6615	0.813893
6630	0.344491	6630	-0.0580183	6630	-0.038468	6630	0.886317
6645	0.0242209	6645	0.147581	6645	-0.0515562	6645	0.730558
6660	0.217219	6660	0.187648	6660	-0.0678474	6660	0.808026
6675	-0.0745957	6675	0.0515253	6675	0.0282174	6675	0.806638
6690	0.228506	6690	0.0309601	6690	-0.0324338	6690	0.676082
6705	0.175812	6705	0.0385408	6705	-0.0155364	6705	0.691242
6720	0.18854	6720	0.210124	6720	-0.0338283	6720	0.626895
6735	0.0367864	6735	0.12002	6735	-0.00474508	6735	0.790359
6750	0.0331082	6750	0.00368381	6750	0.0117422	6750	0.5621
6765	0.234443	6765	0.088971	6765	0.000272704	6765	0.723744
6780	0.147814	6780	-0.0243323	6780	-0.0363606	6780	0.509154
6795	0.0688767	6795	0.0210018	6795	-0.113606	6795	0.97521
6810	0.0340923	6810	0.0345819	6810	-0.0961357	6810	0.645205
6825	0.0112083	6825	0.0782881	6825	-0.0188257	6825	0.598684
6840	0.200671	6840	0.0206109	6840	0.0222838	6840	0.405591
6855	-0.0557965	6855	-0.0501214	6855	-0.0208839	6855	0.562394
6870	0.109659	6870	0.131508	6870	0.0833057	6870	0.445137
6885	0.0843893	6885	0.240061	6885	0.0974729	6885	0.465479
6900	0.272406	6900	0.141312	6900	0.121891	6900	0.636547
6915	0.011816	6915	0.0236999	6915	0.0771045	6915	0.5077
6930	0.035058	6930	0.0330341	6930	0.0511354	6930	0.39252
6945	0.0668445	6945	0.134217	6945	-0.0255715	6945	0.503218
6960	-0.131508	6960	0.134171	6960	-0.058648	6960	0.558529
6975	0.0252304	6975	0.0451858	6975	0.0905341	6975	0.489454
6990	-0.099571	6990	0.0935178	6990	-0.215713	6990	0.510367
7005	0.0193748	7005	0.0237442	7005	0.165642	7005	0.618443
7020	0.0454458	7020	-0.0636162	7020	-0.0311008	7020	0.389645
7035	0.0213516	7035	-0.0188887	7035	0.105232	7035	0.388316
7050	0.168016	7050	0.17787	7050	0.0475613	7050	0.279287
7065	-0.00108524	7065	0.11882	7065	0.0640798	7065	0.311106
7080	0.0136155	7080	0.17944	7080	0.0668564	7080	0.372055
7095	0.0104067	7095	0.148214	7095	0.232094	7095	0.28125
7110	0.0788648	7110	0.0663758	7110	0.2568	7110	0.343254
7125	-0.00967693	7125	0.127442	7125	0.278329	7125	0.289758
7140	-0.0739742	7140	0.0854659	7140	0.180584	7140	0.33664
7155	0.0864742	7155	0.0693663	7155	0.3278	7155	0.414873
7170	0.198143	7170	0.142498	7170	0.293741	7170	0.299893
7185	0.0161998	7185	0.0502534	7185	0.401672	7185	0.334332
7200	0.0322257	7200	0.187562	7200	0.537021	7200	0.448674
7215	0.228139	7215	0.0888721	7215	0.624266	7215	0.331959
7230	-0.157435	7230	0.217149	7230	0.581415	7230	0.227458
7245	0.0768899	7245	0.023521	7245	0.661708	7245	0.382152
7260	0.219221	7260	0.166282	7260	0.599949	7260	0.249234
7275	-0.150033	7275	0.0550875	7275	1.14151	7275	0.395756
7290	-0.106995	7290	0.0989854	7290	1.17729	7290	0.166955
7305	0.0418474	7305	0.0712704	7305	1.14824	7305	0.232005
7320	-0.0167664	7320	0.148324	7320	1.08803	7320	0.326527
7335	0.260064	7335	0.11745	7335	1.36477	7335	0.285816
7350	0.145572	7350	0.19907	7350	1.28641	7350	0.100783
7365	-0.0658582	7365	-0.0340644	7365	1.91019	7365	0.17318
7380	-0.00290807	7380	0.0233313	7380	2.2754	7380	0.165844
7395	0.128644	7395	0.0237971	7395	2.42737	7395	0.339048
7410	0.125259	7410	0.156665	7410	2.74574	7410	0.235858
7425	0.127412	7425	0.167982	7425	2.6743	7425	0.243782
7440	0.0970463	7440	0.146204	7440	2.86051	7440	0.230154
7455	0.0961077	7455	0.0636961	7455	3.17133	7455	0.158828
7470	0.202738	7470	0.092273	7470	3.81697	7470	0.138193
7485	0.0590277	7485	-0.0541229	7485	3.37784	7485	0.208596
7500	0.213026	7500	0.0588326	7500	2.85896	7500	0.0338452
7515	0.0104019	7515	0.166207	7515	4.02558	7515	0.147846
7530	-0.060259	7530	-0.00696477	7530	4.68537	7530	0.150588
7545	0.0092304	7545	-0.0169988	7545	4.93946	7545	0.150597
7560	-0.013213	7560	0.0243752	7560	5.44923	7560	0.177602
7575	0.0371599	7575	0.199148	7575	5.50487	7575	0.195667
7590	0.194897	7590	0.0397946	7590	5.94844	7590	0.151282
7605	0.00467466	7605	0.239234	7605	6.00082	7605	0.180791
7620	0.131252	7620	0.102603	7620	6.74932	7620	0.0235807
7635	-0.132171	7635	0.111972	7635	6.64051	7635	0.123061
7650	0.198299	7650	0.0889803	7650	6.94628	7650	0.0809797
7665	0.00507128	7665	0.100134	7665	6.99761	7665	0.11875
7680	0.0271063	7680	0.0666115	7680	7.30217	7680	0.0467139
7695	-0.018812	7695	0.0392834	7695	7.47458	7695	0.0536719
7710	0.114949	7710	0.0159712	7710	8.57333	7710	0.1337
7725	0.256252	7725	0.161127	7725	8.01591	7725	0.130662
7740	0.0246133	7740	0.216386	7740	8.35287	7740	0.146419
7755	0.0992594	7755	0.0589497	7755	8.98807	7755	0.0442547
7770	-0.114058	7770	0.062382	7770	8.38743	7770	0.129894
7785	-0.214293	7785	-0.0110623	7785	10.1201	7785	0.100004
7800	0.125011	7800	0.22064	7800	9.68254	7800	0.145858
7815	0.0822733	7815	0.0695209	7815	9.93422	7815	0.0191206
7830	-0.0242354	7830	0.0134682	7830	9.76743	7830	-0.0467082
7845	0.0664045	7845	0.0465142	7845	10.3404	7845	-0.0737824
7860	-0.0457303	7860	0.177182	7860	10.5417	7860	-0.00144089
7875	0.0576624	7875	0.0956955	7875	10.6564	7875	0.0253083
7890	0.0537479	7890	0.0940871	7890	10.996	7890	0.222204
7905	-0.0105525	7905	0.0415448	7905	10.4566	7905	0.150595
7920	0.0247399	7920	0.0951756	7920	12.2131	7920	0.130529
7935	0.0323426	7935	0.0442926	7935	12.0874	7935	-0.0244042
7950	-0.166718	7950	0.118254	7950	12.0145	7950	0.0974566
7965	0.121804	7965	0.169458	7965	12.6094	7965	-0.0167809
7980	0.0989778	7980	0.112576	7980	13.3048	7980	0.0592903
7995	-0.0553078	7995	0.0165388	7995	13.3886	7995	-0.00793493
8010	0.0168925	8010	0.0923161	8010	13.5548	8010	-0.00661556
8025	0.122112	8025	0.0561127	8025	14.193	8025	0.132017
8040	-0.0225152	8040	0.126818	8040	13.623	8040	-0.106663
8055	-0.114384	8055	0.078424	8055	14.0442	8055	-0.0457987
8070	0.0757561	8070	0.0726986	8070	13.4924	8070	-0.078597
8085	0.17526	8085	0.107244	8085	14.849	8085	0.0408747
8100	-0.01617	8100	0.181972	8100	15.2137	8100	-0.0689792
8115	-0.085624	8115	0.0344567	8115	15.0558	8115	0.0957106
8130	-0.0169296	8130	0.11365	8130	15.7646	8130	0.0434364
8145	0.156744	8145	0.0963062	8145	15.5572	8145	-0.0369722
8160	0.157718	8160	0.0245839	8160	14.8339	8160	0.133783
8175	0.0222554	8175	0.120981	8175	15.0509	8175	0.088883
8190	0.100404	8190	0.0632027	8190	15.6216	8190	0.0815175
8205	0.161174	8205	0.0290107	8205	16.5353	8205	0.084687
8220	0.101972	8220	0.123361	8220	16.622	8220	-0.0487437
8235	0.160797	8235	0.113073	8235	16.6315	8235	-0.0618038
8250	-0.043063	8250	0.00104551	8250	16.1339	8250	-0.0455924
8265	0.0601541	8265	-0.017829	8265	16.7084	8265	-0.0402281
8280	0.106842	8280	0.0885554	8280	17.1145	8280	-0.0240167
8295	0.160399	8295	0.102519	8295	17.0475	8295	-0.010168
8310	0.0104716	8310	0.074804	8310	17.205	8310	0.0307632
8325	0.0702702	8325	0.0873627	8325	17.0964	8325	0.0870697
8340	0.171865	8340	0.129378	8340	17.0432	8340	-0.0715935
8355	0.0815546	8355	0.0292868	8355	17.4989	8355	-0.0607909
8370	0.0416774	8370	0.0615693	8370	16.7636	8370	-0.0778664
8385	0.243568	8385	0.142454	8385	17.6359	8385	-0.022756
8400	0.0463076	8400	0.130185	8400	17.6215	8400	-0.0662866
8415	0.12325	8415	0.137414	8415	17.6588	8415	-0.0189477
8430	-0.00149444	8430	0.0183656	8430	17.1677	8430	0.0184513
8445	0.0538851	8445	0.0591051	8445	17.6852	8445	-0.0398593
8460	0.0138291	8460	-0.0576772	8460	17.6575	8460	0.106403
8475	-0.0501169	8475	0.21363	8475	17.8153	8475	0.110345
8490	0.0776958	8490	0.0191725	8490	17.887	8490	-0.0566057
8505	0.133605	8505	0.10028	8505	17.9575	8505	0.0612132
8520	-0.00489396	8520	0.0163044	8520	17.7221	8520	-0.0942329
8535	-0.00786648	8535	0.0679238	8535	17.6996	8535	0.0240102
8550	0.155647	8550	-0.00966894	8550	17.8417	8550	-0.040107
8565	-0.108864	8565	0.126775	8565	17.6606	8565	0.0179376
8580	-0.0304788	8580	0.0843493	8580	17.851	8580	-0.190902
8595	-0.0498569	8595	0.194819	8595	17.998	8595	-0.0416756
8610	0.131416	8610	0.0512297	8610	17.8326	8610	-0.0776879
8625	0.328654	8625	0.0923841	8625	17.7305	8625	0.219958
8640	-0.0685227	8640	0.10054	8640	17.4467	8640	0.0257011
8655	0.188274	8655	0.0715143	8655	17.7788	8655	-0.00305233
8670	0.0195565	8670	0.0856382	8670	17.7783	8670	-0.0886724
8685	0.0934619	8685	0.10391	8685	17.6792	8685	-0.0149934
8700	0.00126737	8700	0.00649988	8700	17.6291	8700	0.0347641
8715	-0.0421764	8715	0.060162	8715	17.6192	8715	-0.0910924
8730	0.228319	8730	0.060342	8730	17.5196	8730	-0.0282929
8745	0.037451	8745	0.0462538	8745	17.3359	8745	0.0264197
8760	0.110296	8760	-0.00357645	8760	17.3853	8760	-0.0959045
8775	-0.0190105	8775	0.17196	8775	17.4084	8775	-0.125453
8790	0.027649	8790	0.225625	8790	17.2736	8790	-0.0414957
8805	0.104562	8805	-0.0106082	8805	17.2275	8805	-0.114044
8820	-0.0428617	8820	0.0501097	8820	16.9276	8820	-0.00243561
8835	-0.0665121	8835	0.0205436	8835	16.9236	8835	-0.0232437
8850	0.00185978	8850	0.123128	8850	16.9699	8850	-0.0133249
8865	0.0845427	8865	0.00159103	8865	16.8836	8865	-0.11341
8880	0.050349	8880	0.0440527	8880	16.6572	8880	-0.0513793
8895	0.0525619	8895	0.151075	8895	16.6496	8895	-0.00122114
8910	-0.0619612	8910	0.0527372	8910	16.4635	8910	-0.0985162
8925	0.158311	8925	0.125325	8925	16.1785	8925	0.00682645
8940	0.244711	8940	0.0051297	8940	16.2869	8940	-0.23137
8955	-0.0527617	8955	0.0936065	8955	16.5357	8955	-0.0890049
8970	-0.128608	8970	0.0181856	8970	16.4673	8970	-0.0607767
8985	0.0509888	8985	0.0219039	8985	15.8214	8985	-0.185151
9000	-0.0463911	9000	0.0472283	9000	16.1126	9000	0.0324191
9015	0.22988	9015	0.124763	9015	15.8141	9015	-0.115423
9030	0.0508776	9030	0.0287569	9030	15.5494	9030	-0.018963
9045	0.000955178	9045	-0.0217113	9045	15.6424	9045	-0.154362
9060	0.0132995	9060	0.0759268	9060	15.2956	9060	-0.0461673
9075	-0.0310288	9075	0.155215	9075	15.626	9075	-0.0342276
9090	-0.0912645	9090	0.104813	9090	15.3581	9090	0.0503575
9105	-0.0833361	9105	-0.0337363	9105	14.8985	9105	-0.0742175
9120	0.0743152	9120	0.212744	9120	14.8557	9120	-0.120511
9135	0.0824767	9135	0.0163096	9135	15.2661	9135	0.0736237
9150	-0.0478933	9150	0.0232175	9150	14.7129	9150	-0.0445467
9165	-0.0244118	9165	0.00300438	9165	14.7019	9165	-0.135378
9180	0.114356	9180	0.14047	9180	14.7388	9180	-0.144111
9195	-0.0968383	9195	-0.04636	9195	14.2117	9195	-0.0476207
9210	-0.0669102	9210	0.0969133	9210	14.5358	9210	-0.0150354
9225	0.104027	9225	0.0980798	9225	13.7504	9225	-0.107375
9240	0.10132	9240	0.012159	9240	13.8853	9240	-0.0526626
9255	0.0564008	9255	0.0159748	9255	13.6989	9255	-0.0791064
9270	0.0393216	9270	0.0584992	9270	13.4262	9270	-0.0541807
9285	0.0491914	9285	0.34305	9285	13.5147	9285	-0.11907
9300	0.0371763	9300	0.145528	9300	13.4598	9300	-0.0520546
9315	-0.014515	9315	0.0724044	9315	12.8515	9315	-0.0560027
9330	-0.0203453	9330	0.143298	9330	13.3044	9330	-0.0682673
9345	0.110855	9345	-0.0681991	9345	14.2453	9345	-0.0772855
9360	-0.0137706	9360	0.0456175	9360	12.7139	9360	0.0170391
9375	0.140994	9375	0.0921334	9375	12.5715	9375	-0.018605
9390	0.00490883	9390	0.0799276	9390	12.3119	9390	-0.0135
9405	0.0551062	9405	0.110582	9405	12.358	9405	-0.150148
9420	-0.0435095	9420	0.0272131	9420	12.2919	9420	-0.108963
9435	-0.0733447	9435	0.113075	9435	11.9524	9435	-0.152921
9450	0.148815	9450	0.147049	9450	11.8989	9450	-0.049113
9465	0.0560296	9465	0.0727747	9465	11.7611	9465	-0.136471
9480	-0.0191654	9480	0.0696639	9480	11.2202	9480	-0.128659
9495	-0.0917708	9495	0.0912548	9495	11.3683	9495	-0.0243974
9510	0.0478209	9510	0.060765	9510	11.493	9510	-0.0804868
9525	-0.018539	9525	-0.00932937	9525	11.1216	9525	0.0138673
9540	0.0485652	9540	0.0269411	9540	10.7855	9540	-0.114299
9555	0.153075	9555	0.156431	9555	10.537	9555	-0.103267
9570	0.13576	9570	0.117641	9570	10.7849	9570	0.00501028
9585	0.0996793	9585	0.142202	9585	10.5936	9585	-0.225954
9600	0.0257487	9600	0.0883801	9600	10.3603	9600	-0.0200581
9615	0.231822	9615	0.201147	9615	10.8348	9615	-0.154034
9630	0.00528194	9630	0.0365929	9630	10.2019	9630	-0.077562
9645	0.0673476	9645	0.0352042	9645	10.2784	9645	-0.0808001
9660	0.0993991	9660	0.0267981	9660	10.2417	9660	-0.027967
9675	0.0308871	9675	0.175178	9675	10.1458	9675	-0.094765
9690	0.0465905	9690	0.1062	9690	10.3414	9690	-0.0213983
9705	-0.0696984	9705	0.0596602	9705	9.57274	9705	-0.245471
9720	0.166098	9720	0.0259144	9720	9.50891	9720	-0.147559
9735	-0.0181152	9735	0.113084	9735	9.11439	9735	-0.0890869
9750	0.105221	9750	-0.0491105	9750	8.97489	9750	0.107325
9765	-0.0155157	9765	0.0930473	9765	8.57917	9765	-0.0421668
9780	0.0796295	9780	0.0453226	9780	8.81196	9780	-0.1752
9795	-0.0107387	9795	0.191758	9795	8.68972	9795	-0.140508
9810	-0.0505009	9810	0.103982	9810	8.66188	9810	-0.110398
9825	0.135632	9825	0.10349	9825	9.1647	9825	-0.137498
9840	-0.100248	9840	0.0525752	9840	8.44119	9840	-0.0795096
9855	-0.0363842	9855	0.0633178	9855	8.44048	9855	-0.0638963
9870	0.0965821	9870	0.0681201	9870	8.6853	9870	-0.084448
9885	0.160327	9885	0.16343	9885	8.26079	9885	-0.0475881
9900	-0.0137804	9900	0.125982	9900	7.74827	9900	-0.0671706
9915	-0.0542228	9915	0.129383	9915	7.72233	9915	-0.0935878
9930	-0.027031	9930	0.0806714	9930	7.39698	9930	-0.133389
9945	-0.012624	9945	0.0790282	9945	8.12264	9945	-0.0849982
9960	0.220111	9960	-0.0133068	9960	7.64524	9960	-0.0822824
9975	0.134749	9975	0.0830554	9975	7.10064	9975	-0.0459675
9990	0.158904	9990	-0.014899	9990	7.05411	9990	-0.130391
10005	0.038934	10005	0.141747	10005	7.08757	10005	-0.129585
10020	0.0498383	10020	0.0791192	10020	6.77263	10020	-0.0546507
10035	0.00229788	10035	-0.0467894	10035	6.84204	10035	-0.0263371
10050	0.00415638	10050	0.0683379	10050	6.8254	10050	0.0409903
10065	-0.0378729	10065	0.00395711	10065	6.56707	10065	-0.147371
10080	-0.0978437	10080	0.122881	10080	6.46361	10080	-0.174985
10095	0.0457266	10095	0.179415	10095	6.32433	10095	-0.0277235
10110	0.0938037	10110	0.145509	10110	6.45311	10110	0.0102441
10125	0.101671	10125	-0.00197088	10125	6.32738	10125	-0.0275919
10140	0.207392	10140	0.166353	10140	5.76231	10140	-0.113554
10155	-0.0273414	10155	0.229845	10155	6.03454	10155	-0.228902
10170	0.126983	10170	-0.00233389	10170	5.94042	10170	-0.101915
10185	-0.0351383	10185	0.112027	10185	5.81665	10185	-0.122095
10200	-0.051927	10200	0.149416	10200	5.71932	10200	-0.135155
10215	0.0988914	10215	0.0279415	10215	5.67904	10215	-0.0200439
10230	0.0447542	10230	0.165247	10230	5.1951	10230	-0.192262
10245	0.0455207	10245	0.0995588	10245	5.29701	10245	-0.123853
10260	0.172155	10260	0.0528241	10260	5.20955	10260	-0.071503
10275	-0.0879368	10275	0.088136	10275	5.12329	10275	-0.129955
10290	0.115371	10290	0.236485	10290	5.14082	10290	-0.10822
10305	-0.0453961	10305	0.186048	10305	5.3865	10305	-0.0718166
10320	-0.0916401	10320	0.0407364	10320	4.88304	10320	-0.0977213
10335	-0.0257141	10335	-0.0796191	10335	5.12418	10335	-0.153298
10350	-0.0285972	10350	0.112448	10350	4.8192	10350	-0.11604
10365	0.0892885	10365	0.0880863	10365	4.80158	10365	-0.0954984
10380	-0.0334822	10380	0.150397	10380	4.57235	10380	-0.0992196
10395	-0.0447597	10395	0.0884427	10395	4.54622	10395	-0.217903
10410	-0.00943853	10410	0.0125058	10410	4.59494	10410	-0.0177017
10425	0.133011	10425	0.0450742	10425	4.4952	10425	-0.0139608
10440	0.0397276	10440	0.0793682	10440	4.37499	10440	-0.152464
10455	-0.0501679	10455	0.110117	10455	4.21616	10455	-0.245458
10470	-0.0158494	10470	0.157717	10470	4.24893	10470	-0.141651
10485	0.0368512	10485	0.0930816	10485	4.29911	10485	-0.0726734
10500	0.132348	10500	0.136307	10500	4.15148	10500	-0.132861
10515	0.0544993	10515	0.115456	10515	3.99948	10515	-0.06505
10530	-0.246623	10530	0.0192233	10530	3.96075	10530	-0.107102
10545	0.0549179	10545	0.0291047	10545	3.8262	10545	-0.102391
10560	-0.0702347	10560	-0.11643	10560	3.94238	10560	-0.0820233
10575	0.0502118	10575	0.185704	10575	3.54558	10575	-0.163799
10590	0.0211716	10590	0.0382202	10590	3.94159	10590	-0.109599
10605	0.134198	10605	-0.0971007	10605	3.53318	10605	-0.103778
10620	-0.0677212	10620	0.0804121	10620	3.57346	10620	-0.0424868
10635	0.098679	10635	-0.0383468	10635	3.49539	10635	-0.0336227
10650	0.00795646	10650	0.214547	10650	3.4215	10650	-0.159565
10665	0.0396535	10665	0.0238547	10665	3.71214	10665	-0.122507
10680	0.0566245	10680	0.0430508	10680	3.29503	10680	-0.148497
10695	0.14585	10695	0.107405	10695	3.16016	10695	-0.0736783
10710	-0.075626	10710	-0.0363106	10710	3.20714	10710	-0.0170861
10725	0.0209337	10725	0.0177978	10725	3.10905	10725	0.0188311
10740	-0.0672856	10740	0.204092	10740	3.16101	10740	-0.0262667
10755	-0.0550849	10755	0.192207	10755	3.08947	10755	-0.0976487
10770	0.0288049	10770	0.115953	10770	2.83127	10770	-0.00867702
10785	-0.0840068	10785	0.0904721	10785	2.80955	10785	-0.16919
10800	-0.176731	10800	0.0653751	10800	2.75086	10800	-0.0922648
10815	0.0233965	10815	-0.000856757	10815	2.75903	10815	0.00630206
10830	-0.0104747	10830	-0.0265604	10830	2.7614	10830	-0.173549
10845	-0.0892075	10845	0.0879918	10845	2.56901	10845	-0.115274
10860	0.162347	10860	0.0545318	10860	2.54541	10860	-0.0692494
10875	-0.0948875	10875	0.113684	10875	2.64224	10875	-0.167484
10890	-0.102043	10890	0.0988955	10890	2.61684	10890	-0.131222
10905	0.173165	10905	0.0416924	10905	2.48781	10905	-0.0823752
10920	0.131755	10920	0.140962	10920	2.41498	10920	-0.160135
10935	-0.00347444	10935	-0.0372542	10935	2.47106	10935	-0.252219
10950	0.148522	10950	0.122679	10950	2.20632	10950	-0.00517661
10965	-0.0295673	10965	0.0862208	10965	2.87483	10965	-0.0332731
10980	-0.117074	10980	0.18724	10980	2.29133	10980	-0.110579
10995	0.0559512	10995	0.114946	10995	2.23759	10995	-0.160432
11010	-0.0570106	11010	-0.161209	11010	2.03777	11010	-0.141799
11025	0.023054	11025	-0.00657483	11025	2.03354	11025	-0.214203
11040	-0.134383	11040	0.0765754	11040	1.98571	11040	-0.0482351
11055	-0.0255431	11055	0.134898	11055	2.03031	11055	-0.107485
11070	-0.21977	11070	-0.0271044	11070	1.99161	11070	-0.000743488
11085	0.207901	11085	0.0612156	11085	1.83196	11085	-0.00569027
11100	0.0951177	11100	0.100073	11100	1.79733	11100	-0.141171
11115	0.0397449	11115	0.116208	11115	2.08003	11115	-0.105823
11130	0.290827	11130	0.0924183	11130	1.71839	11130	-0.139673
11145	-0.031034	11145	0.126615	11145	1.74518	11145	-0.140147
11160	0.0462335	11160	0.0158004	11160	1.8779	11160	-0.156056
11175	0.134514	11175	0.217154	11175	1.88147	11175	-0.0253398
11190	-0.174208	11190	0.120859	11190	1.87311	11190	-0.114318
11205	0.0248282	11205	-0.0350155	11205	1.75179	11205	-0.138629
11220	0.0735791	11220	0.0489958	11220	1.69479	11220	-0.0232053
11235	0.158679	11235	0.19709	11235	1.74592	11235	-0.0201478
11250	0.121775	11250	-0.00470868	11250	1.66372	11250	-0.0374236
11265	0.165902	11265	0.026169	11265	1.56592	11265	-0.0838589
11280	0.262433	11280	-0.00722473	11280	1.52903	11280	-0.160909
11295	0.185086	11295	0.0792128	11295	1.62852	11295	-0.179381
11310	-0.0478784	11310	0.0381255	11310	1.52888	11310	-0.127714
11325	-0.0755328	11325	0.0595247	11325	1.43878	11325	-0.183889
11340	0.162237	11340	0.302463	11340	1.46142	11340	-0.0119669
11355	0.0520151	11355	0.15447	11355	1.42428	11355	-0.1022
11370	0.0279528	11370	-0.043752	11370	1.4039	11370	-0.107972
11385	0.144424	11385	0.0200893	11385	1.40407	11385	-0.0783181
11400	-0.00800642	11400	-0.0449921	11400	1.39317	11400	-0.0242299
11415	0.0909097	11415	0.00388375	11415	1.36536	11415	-0.0901736
11430	0.0346524	11430	0.125774	11430	1.23878	11430	-0.0357733
11445	0.0790736	11445	0.142164	11445	1.09363	11445	-0.144858
11460	-0.0598952	11460	0.0774623	11460	1.08032	11460	-0.141005
11475	0.0637028	11475	0.122127	11475	1.16515	11475	-0.147687
11490	-0.238511	11490	0.121955	11490	1.14711	11490	-0.202097
11505	-0.0651887	11505	0.0721247	11505	1.12638	11505	-0.179107
11520	0.0511932	11520	-0.0277121	11520	1.10958	11520	-0.10967
11535	-0.132548	11535	0.163623	11535	0.96776	11535	-0.105732
11550	-0.00862416	11550	0.0437447	11550	0.959751	11550	0.0628582
11565	-0.0374887	11565	0.0890475	11565	0.894212	11565	-0.130258
11580	-0.164586	11580	0.00931437	11580	1.3687	11580	-0.195463
11595	-0.0436381	11595	0.104401	11595	0.878158	11595	-0.10168
11610	0.285002	11610	0.10075	11610	0.849809	11610	-0.167509
11625	-0.0920277	11625	0.112479	11625	0.854778	11625	-0.193726
11640	-0.0409491	11640	0.0684247	11640	1.05555	11640	-0.0170459
11655	0.0426502	11655	0.044987	11655	0.824065	11655	0.018615
11670	-0.0260406	11670	0.0948215	11670	0.900235	11670	-0.196517
11685	-0.0638871	11685	0.173248	11685	0.890384	11685	-0.274731
11700	0.136535	11700	0.125398	11700	0.883232	11700	-0.21273
11715	-0.0243797	11715	0.181295	11715	0.909808	11715	-0.0664083
11730	-0.0460281	11730	0.0296629	11730	0.746951	11730	-0.18224
11745	0.194424	11745	0.108696	11745	0.816806	11745	-0.135758
11760	-0.0811029	11760	0.0380615	11760	0.738355	11760	-0.222203
11775	-0.28146	11775	0.122265	11775	0.746686	11775	-0.0293494
11790	0.0834423	11790	0.111143	11790	0.767391	11790	-0.260201
11805	-0.0514618	11805	0.0412403	11805	0.80501	11805	-0.284453
11820	-0.0751728	11820	0.177751	11820	0.732839	11820	-0.134031
11835	-0.11467	11835	0.115061	11835	0.557387	11835	-0.0854695
11850	0.00195126	11850	0.00609397	11850	0.665829	11850	-0.205231
11865	0.0380068	11865	0.0478549	11865	0.597212	11865	-0.10786
11880	-0.101936	11880	0.135345	11880	0.57159	11880	-0.176479
11895	-0.00941212	11895	0.0940697	11895	0.552635	11895	-0.0780827
11910	0.0305644	11910	-0.007681	11910	0.653142	11910	0.00154719
11925	-0.199248	11925	0.130646	11925	0.644146	11925	-0.113889
11940	-0.142247	11940	-0.0384755	11940	0.696362	11940	-0.20848
11955	0.105626	11955	0.0524939	11955	0.653576	11955	-0.165469
11970	0.0720198	11970	0.102043	11970	0.596795	11970	-0.038255
11985	-0.0197628	11985	0.144023	11985	0.589132	11985	-0.187918
12000	0.0682843	12000	-0.0301039	12000	0.546281	12000	-0.128336
12015	-0.0828785	12015	-0.0390224	12015	0.708886	12015	-0.125337
12030	0.0365079	12030	0.161662	12030	0.415207	12030	-0.143182
12045	0.13946	12045	0.204636	12045	0.538211	12045	-0.184977
12060	0.137311	12060	-0.0301615	12060	0.4761	12060	-0.147292
12075	-0.274008	12075	0.0576182	12075	0.553	12075	-0.247778
12090	-0.186637	12090	-0.0146793	12090	0.63517	12090	-0.161826
12105	0.00194138	12105	0.151093	12105	0.509882	12105	-0.0543442
12120	0.131785	12120	0.053682	12120	0.520308	12120	-0.0608288
12135	-0.183859	12135	0.0441256	12135	0.240778	12135	-0.135086
12150	0.190115	12150	-0.00302389	12150	0.511392	12150	-0.106714
12165	0.0156496	12165	0.102085	12165	0.345048	12165	-0.179463
12180	-0.0648489	12180	0.0587314	12180	0.455393	12180	-0.109628
12195	0.0905929	12195	-0.000510954	12195	0.458041	12195	-0.0413904
12210	-0.0690857	12210	0.0826393	12210	0.429377	12210	-0.131138
12225	0.220823	12225	0.00861973	12225	0.479719	12225	-0.179512
12240	0.109129	12240	0.0422095	12240	0.461236	12240	-0.0884599
12255	-0.146487	12255	-0.010047	12255	0.380753	12255	-0.0938339
12270	0.0302811	12270	0.167661	12270	0.364365	12270	-0.16308
12285	0.0663367	12285	0.0360388	12285	0.393924	12285	-0.231015
12300	0.0182981	12300	-0.0110758	12300	0.308842	12300	-0.074044
12315	0.145964	12315	0.124664	12315	0.370794	12315	-0.132325
12330	-0.117075	12330	0.0416473	12330	0.368211	12330	-0.142654
12345	0.200581	12345	0.142702	12345	0.363119	12345	-0.188548
12360	0.0573109	12360	0.13675	12360	0.231426	12360	-0.185178
12375	0.127624	12375	0.151097	12375	0.446415	12375	-0.232724
12390	-0.0429522	12390	0.186792	12390	0.227968	12390	-0.165311
12405	0.0334597	12405	0.00644258	12405	0.38375	12405	-0.156131
12420	0.00724533	12420	0.121601	12420	0.413625	12420	-0.209973
12435	-0.0753446	12435	0.0626447	12435	0.282755	12435	-0.0239542
12450	0.0139989	12450	0.141263	12450	0.239365	12450	-0.054157
12465	0.0822207	12465	-0.0390585	12465	0.316265	12465	-0.196788
12480	0.182018	12480	0.0557106	12480	0.345411	12480	-0.111861
12495	0.00976546	12495	0.0555977	12495	0.353297	12495	-0.0950783
12510	0.0457028	12510	-0.0324286	12510	0.382412	12510	-0.0818011
12525	0.184503	12525	0.0883774	12525	0.125031	12525	-0.154179
12540	0.161028	12540	0.0432394	12540	0.20406	12540	-0.187201
12555	0.041412	12555	0.0281297	12555	0.320686	12555	-0.0289748
12570	0.0567034	12570	0.0742622	12570	0.27006	12570	-0.0201667
12585	-0.0685706	12585	0.105394	12585	0.245932	12585	-0.165476
12600	-0.0293891	12600	0.0930316	12600	0.200256	12600	-0.15191
12615	0.303698	12615	0.115898	12615	0.121962	12615	-0.150505
12630	-0.0033754	12630	0.169529	12630	0.05379	12630	-0.0259692
12645	0.0210161	12645	0.144178	12645	0.231818	12645	-0.115575
12660	0.144234	12660	0.112635	12660	0.173546	12660	-0.131911
12675	0.0114789	12675	0.014841	12675	0.168073	12675	-0.116209
12690	-0.00875493	12690	0.0244297	12690	0.238977	12690	-0.0771017
12705	-0.176796	12705	0.0882117	12705	0.133618	12705	-0.0559911
12720	0.00895699	12720	0.156906	12720	0.0114396	12720	-0.0454743
12735	-0.0320729	12735	0.0502709	12735	0.230653	12735	0.0134806
12750	0.0576218	12750	0.0670408	12750	0.221024	12750	-0.302372
12765	0.214507	12765	0.0413058	12765	0.100148	12765	-0.210325
12780	0.0432249	12780	0.0029027	12780	0.138684	12780	0.00579312
12795	0.0676452	12795	0.213065	12795	0.178144	12795	-0.038851
12810	0.00496676	12810	-0.02671	12810	0.158806	12810	-0.123045
12825	0.188657	12825	0.100224	12825	0.149716	12825	-0.0775888
12840	0.0767553	12840	0.116998	12840	0.124667	12840	0.0181321
12855	0.0787032	12855	0.0477644	12855	0.107421	12855	-0.0584319
12870	-0.160829	12870	0.103504	12870	0.162176	12870	-0.103615
12885	-0.154935	12885	0.15557	12885	0.140869	12885	-0.13641
12900	-0.194432	12900	0.0896901	12900	0.183468	12900	-0.298662
12915	-0.0244971	12915	0.0131501	12915	0.256721	12915	-0.130525
12930	-0.112244	12930	0.114647	12930	0.287801	12930	-0.0673546
12945	0.0919169	12945	-0.0469372	12945	0.205446	12945	-0.114191
12960	-0.102489	12960	0.0561251	12960	0.0442741	12960	-0.0251364
12975	-0.0514389	12975	0.122682	12975	0.116637	12975	-0.171895
12990	-0.0658392	12990	0.0356422	12990	0.03003	12990	-0.11274
13005	-0.113555	13005	0.0712748	13005	0.0761522	13005	-0.0998011
13020	-0.0386153	13020	0.0718974	13020	0.171043	13020	-0.174771
13035	-0.0238252	13035	0.130987	13035	0.127524	13035	-0.258512
13050	0.149526	13050	0.0397643	13050	0.0465655	13050	-0.108744
13065	0.0682006	13065	0.0498689	13065	0.0152017	13065	-0.219051
13080	-0.00290412	13080	0.0901902	13080	0.159024	13080	-0.12957
13095	0.0764549	13095	0.196606	13095	0.18528	13095	-0.172873
13110	0.0794916	13110	0.0603265	13110	-0.0276134	13110	-0.0651092
13125	0.0476224	13125	0.0968828	13125	0.174971	13125	-0.121054
13140	-0.0352038	13140	0.0391708	13140	0.143576	13140	-0.149522
13155	-0.155203	13155	0.0898977	13155	0.10761	13155	-0.0835908
13170	0.0725507	13170	0.0256146	13170	0.000600777	13170	-0.022556
13185	-0.0722804	13185	0.148272	13185	0.090319	13185	-0.0605333
13200	0.177863	13200	0.0323504	13200	0.0152965	13200	-0.0775823
13215	0.00386976	13215	0.0493468	13215	-0.0132463	13215	-0.123534
13230	-0.0319747	13230	0.120306	13230	0.112043	13230	-0.133634
13245	0.0730975	13245	0.0485214	13245	0.0973707	13245	-0.368413
13260	0.114869	13260	-0.0384869	13260	0.0353231	13260	-0.325973
13275	0.0433232	13275	0.170142	13275	-0.0601354	13275	-0.184236
13290	-0.0884007	13290	0.0831997	13290	0.0769548	13290	0.0186108
13305	-0.0347901	13305	0.00324349	13305	0.0272527	13305	-0.211469
13320	0.0497224	13320	0.0382695	13320	0.0855889	13320	-0.129589
13335	-0.062323	13335	0.131219	13335	0.00967718	13335	-0.0660763
13350	-0.0405529	13350	0.119491	13350	-0.0912731	13350	0.0742648
13365	-0.0490908	13365	0.199483	13365	0.148755	13365	-0.230054
13380	0.160929	13380	0.130664	13380	0.165875	13380	-0.181522
13395	0.159578	13395	0.0142653	13395	0.0774265	13395	-0.278249
13410	-0.0394794	13410	0.191433	13410	-0.0609017	13410	-0.241077
13425	-0.0644261	13425	0.164324	13425	0.0226296	13425	-0.0661054
13440	0.108804	13440	0.0983785	13440	0.0426079	13440	-0.245641
13455	-0.086483	13455	0.215388	13455	0.185826	13455	-0.0747735
13470	-0.0681582	13470	0.0919686	13470	0.11632	13470	-0.0937579
13485	0.072848	13485	0.0816139	13485	-0.0435214	13485	-0.106193
13500	-0.0644125	13500	0.125703	13500	0.0823066	13500	-0.139386
13515	0.161135	13515	0.08417	13515	0.0839435	13515	-0.203309
13530	0.153124	13530	0.0277686	13530	0.0237369	13530	-0.117811
13545	0.0823447	13545	0.0882913	13545	0.0664619	13545	-0.041342
13560	0.039284	13560	0.207407	13560	-0.0346449	13560	-0.129752
13575	0.158201	13575	0.0929564	13575	0.0913115	13575	-0.179778
13590	0.253286	13590	0.0366143	13590	0.0585512	13590	-0.123498
13605	0.0195582	13605	0.153722	13605	-0.0124448	13605	-0.0840195
13620	0.0307243	13620	0.093423	13620	0.126966	13620	-0.145633
13635	0.0217138	13635	0.0951961	13635	0.0657413	13635	-0.158525
13650	0.00339574	13650	0.0173489	13650	0.00271057	13650	-0.103612
13665	0.188085	13665	0.217074	13665	0.147419	13665	-0.102664
13680	-0.0987512	13680	0.189136	13680	-0.0387263	13680	-0.00819757
13695	-0.145053	13695	0.23629	13695	0.000889646	13695	-0.059046
13710	0.0136875	13710	-0.0142361	13710	0.0297506	13710	-0.24425
13725	0.26368	13725	0.0762208	13725	-0.0972183	13725	-0.185949
13740	0.142857	13740	0.0733366	13740	-0.0855873	13740	-0.0829099
13755	-0.0797679	13755	-0.0437037	13755	0.136957	13755	-0.105683
13770	0.029634	13770	0.0397673	13770	0.0166512	13770	-0.217558
13785	-0.0630906	13785	0.0664652	13785	0.0449423	13785	-0.13246
13800	0.0893179	13800	0.151052	13800	-0.0161222	13800	-0.0810498
13815	-0.0456149	13815	0.0320662	13815	0.033394	13815	-0.17268
13830	-0.0635211	13830	0.206773	13830	-0.0792005	13830	-0.131804
13845	0.060195	13845	0.13269	13845	0.175803	13845	-0.0555918
13860	0.249569	13860	0.0242711	13860	0.0101883	13860	-0.0997499
13875	-0.015648	13875	0.0682317	13875	-0.0207622	13875	-0.228426
13890	0.0111319	13890	0.0551962	13890	0.00387504	13890	-0.071911
13905	-0.100888	13905	0.111159	13905	0.125708	13905	0.00820498
13920	0.0393552	13920	0.0443521	13920	-0.00167429	13920	-0.0289475
13935	-0.00120214	13935	0.082153	13935	-0.0565488	13935	-0.114568
13950	-0.218141	13950	-0.0135356	13950	-0.018489	13950	-0.107353
13965	-0.0170742	13965	0.0235646	13965	-0.0109188	13965	-0.167116
13980	0.0502376	13980	0.0870573	13980	-0.0140755	13980	-0.160503
13995	0.0858812	13995	0.208313	13995	-0.00996506	13995	-0.178462
14010	0.126033	14010	0.0274824	14010	0.0453591	14010	-0.0840786
14025	0.130746	14025	0.100834	14025	0.0642885	14025	-0.152756
14040	-0.064748	14040	0.0374114	14040	0.00332109	14040	-0.146255
14055	-0.230726	14055	-0.0259166	14055	0.14203	14055	-0.219687
14070	0.0845985	14070	0.100857	14070	0.0561555	14070	-0.136837
14085	0.027163	14085	0.0628029	14085	-0.0711641	14085	-0.0457328
14100	-0.0771969	14100	0.149558	14100	0.0337238	14100	-0.150346
14115	-0.127739	14115	0.00348254	14115	0.0187007	14115	-0.11155
14130	-0.154834	14130	0.111171	14130	-0.163922	14130	-0.0825532
14145	0.0732738	14145	0.0631637	14145	-0.0507555	14145	-0.143966
14160	-0.0709092	14160	-0.0121352	14160	-0.0289393	14160	-0.205894
14175	-0.0408309	14175	0.100378	14175	-0.122209	14175	-0.048923
14190	-0.0193546	14190	0.181677	14190	0.019327	14190	0.0770681
14205	-0.0998851	14205	0.140656	14205	0.0427619	14205	-0.234799
14220	0.0531715	14220	0.0990908	14220	-0.0833491	14220	-0.05456
14235	0.0786805	14235	0.0783966	14235	-0.146508	14235	-0.0893203
14250	0.0696701	14250	0.0106971	14250	-0.0646895	14250	-0.0380839
14265	-0.123056	14265	0.117524	14265	0.00411985	14265	-0.10784
14280	-0.201169	14280	-0.00860747	14280	0.029521	14280	-0.16615
14295	-0.122372	14295	0.044225	14295	0.117592	14295	-0.263958
14310	0.0663851	14310	-0.0586726	14310	0.00229893	14310	-0.0893874
14325	-0.102895	14325	0.205645	14325	0.0528014	14325	-0.25272
14340	0.0771714	14340	0.147644	14340	-0.0636975	14340	-0.0454575
14355	0.131548	14355	0.042672	14355	-0.113813	14355	-0.11909
14370	-0.0622665	14370	0.102142	14370	-0.0273321	14370	-0.172189
14385	0.0328499	14385	0.0405986	14385	0.120328	14385	-0.11309
14400	-0.0773116	14400	0.0410644	14400	-0.114269	14400	-0.215656
14415	0.116184	14415	0.182361	14415	0.203562	14415	-0.171649
14430	-0.0325646	14430	0.147496	14430	-0.0509016	14430	-0.121635
14445	0.133571	14445	0.187629	14445	0.106343	14445	-0.0170023
14460	0.0578424	14460	-0.0454111	14460	0.113625	14460	-0.153453
14475	0.0550774	14475	-0.0361675	14475	-0.0368546	14475	-0.12787
14490	-0.100447	14490	0.0673096	14490	-0.035919	14490	-0.104682
14505	-0.0204143	14505	0.00720267	14505	-0.0289845	14505	-0.10638
14520	-0.186511	14520	-0.0201254	14520	-0.0113889	14520	-0.0882594
14535	-0.0307466	14535	0.214865	14535	-0.0553174	14535	-0.0995842
14550	0.0809831	14550	0.223115	14550	-0.0324523	14550	-0.0834848
14565	0.107437	14565	0.0932807	14565	0.0174772	14565	-0.216035
14580	-0.014714	14580	0.0663953	14580	0.0460814	14580	-0.210246
14595	-0.213006	14595	0.197924	14595	-0.0224693	14595	-0.233871
14610	-0.00348387	14610	0.0246583	14610	-0.00985515	14610	-0.0782103
14625	-0.139448	14625	0.102384	14625	-0.000985629	14625	-0.096255
14640	0.0352252	14640	0.0880416	14640	0.0458661	14640	-0.0204696
14655	0.0533457	14655	0.0242325	14655	-0.0570818	14655	-0.079063
14670	-0.0990273	14670	0.0678759	14670	0.00687137	14670	0.0173974
14685	0.0387125	14685	0.00544036	14685	-0.0900149	14685	-0.0390926
14700	-0.103941	14700	0.0821764	14700	0.220677	14700	-0.210939
14715	0.14352	14715	0.129808	14715	-0.111971	14715	-0.216711
14730	-0.165556	14730	-0.0106201	14730	-0.146381	14730	-0.0634102
14745	0.176929	14745	-0.00903879	14745	0.00746638	14745	-0.122661
14760	-0.22508	14760	0.117767	14760	0.0158287	14760	-0.0848344
14775	-0.0629836	14775	-0.0501065	14775	0.0293321	14775	-0.138219
14790	0.0987612	14790	0.0112144	14790	-0.1109	14790	-0.185594
14805	-0.0207366	14805	0.138595	14805	-0.117704	14805	-0.0689745
14820	0.0495766	14820	0.0705783	14820	-0.0453096	14820	-0.172904
14835	0.00945991	14835	0.0415212	14835	0.0325734	14835	-0.00855584
14850	0.0532936	14850	0.0843036	14850	-0.115336	14850	-0.20666
14865	-0.280435	14865	0.197963	14865	0.0441287	14865	-0.167694
14880	0.105704	14880	0.123912	14880	-0.0291217	14880	-0.12534
14895	-0.0336513	14895	0.0846134	14895	-0.0956435	14895	-0.0962571
14910	0.137021	14910	0.0731117	14910	-0.0347649	14910	0.0604314
14925	-0.0339671	14925	0.162868	14925	-0.0915149	14925	-0.219569
14940	0.00556564	14940	0.0364468	14940	0.0982513	14940	-0.211474
14955	0.0053902	14955	0.0872052	14955	-0.0275435	14955	-0.106243
14970	-0.0502189	14970	0.0234623	14970	-0.0523072	14970	-0.055743
14985	-0.211753	14985	0.133036	14985	0.00657066	14985	-0.119436
15000	0.0110264	15000	0.0914402	15000	0.0446649	15000	-0.120082
15015	0.0495277	15015	0.0511512	15015	-0.04172	15015	-0.140206
15030	0.0402522	15030	0.107369	15030	-0.124742	15030	-0.120348
15045	-0.0597492	15045	0.152989	15045	-0.275507	15045	-0.0744346
15060	0.0323339	15060	0.148954	15060	-0.15136	15060	-0.109336
15075	-0.0709052	15075	0.150187	15075	0.0118459	15075	-0.083356
15090	-0.1565	15090	0.205892	15090	-0.16681	15090	-0.0771404
15105	0.0554645	15105	0.132796	15105	-0.152514	15105	-0.18893
15120	0.125781	15120	-0.019087	15120	0.0328406	15120	-0.229385
15135	0.0366198	15135	0.0119789	15135	-0.106154	15135	-0.0989539
15150	0.0748561	15150	0.138373	15150	-0.0401035	15150	-0.021943
15165	-0.0895321	15165	-0.0327247	15165	-0.0165434	15165	-0.018803
15180	-0.195278	15180	-0.0264826	15180	-0.232007	15180	-0.150666
15195	0.11513	15195	0.106001	15195	-0.107926	15195	-0.256649
15210	-0.239925	15210	0.0713633	15210	-0.000752398	15210	-0.133934
15225	0.143679	15225	0.127898	15225	-0.136131	15225	-0.19626
15240	0.0640935	15240	0.0968328	15240	-0.0499948	15240	-0.119535
15255	-0.0445673	15255	-0.112273	15255	-0.0679079	15255	-0.167478
15270	-0.112077	15270	-0.0447258	15270	-0.00528537	15270	-0.243188
15285	-0.126595	15285	0.143224	15285	-0.173123	15285	-0.151456
15300	0.0491414	15300	0.02488	15300	-0.13357	15300	-0.0785459
15315	0.156394	15315	0.138313	15315	-0.0355984	15315	-0.0936299
15330	0.0713586	15330	0.141843	15330	-0.240877	15330	-0.150176
15345	0.15575	15345	0.0975034	15345	-0.0654224	15345	-0.231666
15360	-0.0522931	15360	0.185694	15360	-0.0316771	15360	-0.193754
15375	0.059909	15375	0.0135125	15375	0.0107662	15375	-0.196052
15390	0.0577029	15390	0.0416781	15390	-0.11671	15390	-0.123852
15405	-0.0570853	15405	0.143973	15405	-0.0860737	15405	-0.0233204
15420	-0.0698348	15420	0.0812834	15420	-0.0665745	15420	-0.102079
15435	-0.0143371	15435	0.225805	15435	0.0327277	15435	-0.0851254
15450	0.0117339	15450	0.0337701	15450	-0.00834533	15450	-0.179003
15465	-0.141022	15465	-0.00530234	15465	-0.149908	15465	-0.149806
15480	-0.0483197	15480	0.111293	15480	-0.0672344	15480	-0.116281
15495	-0.121928	15495	0.0927667	15495	-0.099932	15495	-0.167271
15510	0.0742503	15510	0.0343225	15510	-0.0488911	15510	-0.1727
15525	-0.0807441	15525	0.0377236	15525	0.00805184	15525	-0.162098
15540	0.153552	15540	0.0271457	15540	-0.0784614	15540	-0.0823534
15555	-0.132726	15555	0.0902863	15555	-0.152025	15555	-0.116689
15570	-0.0317502	15570	0.0457862	15570	-0.0392062	15570	-0.089027
15585	-0.158228	15585	0.0760259	15585	-0.0595927	15585	-0.256717
15600	0.0758	15600	0.232002	15600	-0.0472634	15600	-0.0979808
15615	0.111945	15615	0.0110861	15615	-0.143104	15615	-0.234487
15630	-0.086998	15630	0.0982278	15630	-0.0114679	15630	-0.12114
15645	-0.136419	15645	0.116915	15645	-0.0676762	15645	-0.166353
15660	0.0479449	15660	0.158289	15660	0.0885162	15660	-0.185508
15675	-0.0328187	15675	-0.00185921	15675	-0.074813	15675	-0.036936
15690	0.144304	15690	0.159315	15690	-0.230402	15690	-0.08622
15705	-0.0867162	15705	0.13358	15705	-0.0778888	15705	-0.152647
15720	-0.11393	15720	0.0130953	15720	-0.140572	15720	-0.293566
15735	-0.000316432	15735	0.0110407	15735	0.0820978	15735	-0.119111
15750	-0.0527166	15750	0.0881601	15750	-0.0857369	15750	-0.125651
15765	-0.030474	15765	0.021639	15765	0.374942	15765	-0.0912688
15780	0.0164825	15780	0.163859	15780	-0.12981	15780	-0.129019
15795	-0.280664	15795	0.0804591	15795	-0.0398351	15795	-0.179956
15810	-0.0368563	15810	0.0577535	15810	-0.0431483	15810	-0.18906
15825	-0.0597691	15825	0.167551	15825	-0.0547775	15825	-0.129533
15840	0.00435931	15840	0.180367	15840	-0.096962	15840	-0.219964
15855	-0.0504579	15855	0.106093	15855	-0.030216	15855	-0.137574
15870	-0.0615566	15870	0.0596446	15870	-0.0283255	15870	-0.0892951
15885	-0.00441135	15885	0.0940954	15885	0.0114502	15885	-0.0611524
15900	0.0279339	15900	0.149483	15900	0.104152	15900	-0.0555614
15915	-0.0490587	15915	0.035765	15915	-0.00165115	15915	-0.149097
15930	-0.126201	15930	0.0401874	15930	-0.0224823	15930	-0.0422139
15945	-0.147671	15945	-0.000739537	15945	-0.10144	15945	-0.0573833
15960	0.0361342	15960	0.120548	15960	-0.195631	15960	-0.2001
15975	0.139556	15975	0.132085	15975	-0.07418	15975	-0.177879
15990	0.143889	15990	0.164653	15990	-0.0287905	15990	-0.03805
16005	0.227431	16005	0.0886258	16005	-0.0948991	16005	-0.0856814
16020	0.0815968	16020	0.0708354	16020	-0.0990389	16020	-0.291301
16035	0.0886982	16035	0.135475	16035	-0.0857891	16035	-0.193503
16050	-0.0368089	16050	0.1653	16050	-0.11344	16050	-0.112279
16065	-0.0716539	16065	0.128842	16065	-0.00734934	16065	-0.222758
16080	0.0840817	16080	0.0781821	16080	-0.115025	16080	-0.10625
16095	-0.151827	16095	0.122687	16095	-0.0451355	16095	-0.105472
16110	0.0772554	16110	0.0517625	16110	-0.244925	16110	-0.123034
16125	0.158498	16125	0.0383157	16125	-0.181986	16125	-0.168017
16140	0.101915	16140	0.15657	16140	0.000766331	16140	-0.158952
16155	0.0867199	16155	-0.0385288	16155	0.0448878	16155	-0.067674
16170	0.143367	16170	0.0693232	16170	-0.148427	16170	-0.115479
16185	-0.0219663	16185	0.00851561	16185	-0.0742887	16185	-0.0578883
16200	-0.054953	16200	0.0122025	16200	-0.110189	16200	-0.114576
16215	0.0149196	16215	0.190423	16215	0.0185255	16215	-0.154235
16230	0.0138022	16230	0.0235363	16230	-0.0577056	16230	-0.197056
16245	0.119698	16245	0.0376289	16245	-0.11201	16245	-0.24221
16260	-0.0101705	16260	0.1106	16260	-0.0650615	16260	-0.231607
16275	0.0316005	16275	0.0885323	16275	-0.188129	16275	-0.194208
16290	0.0230051	16290	0.0865091	16290	-0.0404374	16290	-0.144165
16305	0.337388	16305	0.096293	16305	-0.181843	16305	-0.320625
16320	-0.0832959	16320	-0.00753534	16320	-0.0219031	16320	-0.0120437
16335	0.0188579	16335	0.0695214	16335	-0.111748	16335	-0.090287
16350	-0.0796364	16350	0.120088	16350	-0.127469	16350	-0.112889
16365	0.151064	16365	0.0967792	16365	-0.169654	16365	-0.0791048
16380	-0.0964504	16380	0.0106946	16380	0.0341394	16380	-0.0189538
16395	-0.034209	16395	0.119854	16395	-0.0739183	16395	-0.218879
16410	0.164357	16410	0.0298162	16410	-0.114071	16410	-0.194636
16425	-0.159243	16425	0.174909	16425	0.00287143	16425	-0.158118
16440	0.0188496	16440	0.139696	16440	-0.0841459	16440	-0.17494
16455	-0.0190544	16455	-0.0229762	16455	-0.0252368	16455	-0.146653
16470	-0.100057	16470	0.155687	16470	-0.157315	16470	-0.123578
16485	-0.0082106	16485	0.0893575	16485	0.0209662	16485	-0.29847
16500	-0.0283551	16500	0.200465	16500	-0.0460628	16500	-0.0378707
16515	0.131946	16515	0.0986485	16515	-0.114902	16515	-0.190271
16530	-0.105846	16530	0.0894755	16530	-0.0550093	16530	-0.217086
16545	-0.116418	16545	0.127695	16545	-0.0753614	16545	0.0492647
16560	0.0385805	16560	0.217291	16560	-0.0871502	16560	-0.156555
16575	-0.0276613	16575	0.0571703	16575	-0.115214	16575	-0.109443
16590	0.0941997	16590	0.143608	16590	-0.0785475	16590	-0.154626
16605	0.0210322	16605	0.121575	16605	-0.130473	16605	-0.223702
16620	-0.0145759	16620	0.230895	16620	0.0850899	16620	-0.126131
16635	-0.0690068	16635	0.0230022	16635	-0.0866805	16635	-0.128741
16650	-0.111362	16650	0.171156	16650	-0.0638498	16650	-0.105922
16665	-0.143496	16665	-0.0517019	16665	-0.0036413	16665	-0.174202
16680	-0.0176565	16680	0.144388	16680	-0.0965606	16680	-0.293309
16695	-0.110764	16695	0.0463706	16695	-0.202906	16695	-0.131866
16710	-0.236508	16710	0.0501202	16710	-0.0627658	16710	-0.237303
16725	-0.026044	16725	0.110615	16725	-0.206298	16725	-0.0781963
16740	-0.297915	16740	0.0616771	16740	-0.189908	16740	-0.18207
16755	-0.0198492	16755	0.183919	16755	-0.157048	16755	-0.0831612
16770	0.0680479	16770	0.20816	16770	-0.188951	16770	-0.17328
16785	-0.0479473	16785	0.206837	16785	-0.0550008	16785	-0.187624
16800	-0.0588991	16800	-0.00606462	16800	0.0793342	16800	-0.200484
16815	-0.0381604	16815	0.118318	16815	0.0412105	16815	-0.112057
16830	0.00823406	16830	0.118494	16830	-0.186185	16830	-0.143085
16845	-0.0208636	16845	0.0858956	16845	-0.201337	16845	-0.243114
16860	-0.0452803	16860	0.138442	16860	-0.0204219	16860	0.120684
16875	-0.154088	16875	0.0637847	16875	0.0628558	16875	-0.244064
16890	0.0204703	16890	0.0355921	16890	-0.00890103	16890	-0.0858107
16905	-0.131223	16905	0.201078	16905	-0.167662	16905	-0.182166
16920	-0.11938	16920	0.126006	16920	-0.172121	16920	-0.161512
16935	0.107375	16935	0.15666	16935	0.0206914	16935	-0.0940697
16950	0.0597194	16950	0.331653	16950	-0.208226	16950	-0.140219
16965	-0.0900896	16965	0.239572	16965	-0.0432104	16965	-0.232818
16980	0.031005	16980	0.166606	16980	-0.119632	16980	-0.270168
16995	0.0680919	16995	0.274935	16995	-0.0181073	16995	-0.231688
17010	-0.129465	17010	0.166132	17010	-0.00730278	17010	-0.18079
17025	-0.0287802	17025	0.0817419	17025	-0.0848019	17025	-0.155835
17040	-0.011458	17040	0.291169	17040	-0.150184	17040	-0.213949
17055	-0.0717512	17055	0.246	17055	0.0435178	17055	-0.244293
17070	-0.109068	17070	0.167609	17070	-0.0722797	17070	-0.192544
17085	-0.0530399	17085	0.279034	17085	-0.0315836	17085	-0.238578
17100	-0.187181	17100	0.108288	17100	-0.00408773	17100	-0.119339
17115	0.100841	17115	0.31532	17115	0.00455949	17115	-0.11295
17130	-0.0815752	17130	0.271556	17130	-0.147858	17130	-0.306126
17145	0.0991679	17145	0.262062	17145	-0.136512	17145	-0.166895
17160	-0.11232	17160	0.155877	17160	-0.166035	17160	-0.198836
17175	0.0547568	17175	0.342007	17175	0.0178607	17175	-0.208965
17190	0.02109	17190	0.446443	17190	-0.122593	17190	-0.106839
17205	-0.143595	17205	0.322002	17205	-0.0478508	17205	-0.109335
17220	-0.0258276	17220	0.328405	17220	0.0807701	17220	-0.186868
17235	-0.037814	17235	0.408044	17235	-0.0400433	17235	-0.230626
17250	0.0687621	17250	0.431134	17250	-0.0423107	17250	-0.133797
17265	0.244499	17265	0.43661	17265	-0.107752	17265	-0.14871
17280	-0.1029	17280	0.395972	17280	-0.00664047	17280	-0.0707299
17295	-0.0845461	17295	0.375215	17295	-0.0131598	17295	-0.191319
17310	0.0624694	17310	0.498416	17310	-0.229894	17310	-0.233627
17325	-0.00356804	17325	0.586384	17325	-0.00668611	17325	-0.180735
17340	0.279859	17340	0.581805	17340	-0.0224701	17340	-0.194396
17355	-0.0609395	17355	0.566762	17355	-0.103936	17355	-0.159843
17370	0.0511701	17370	0.561866	17370	-0.0162156	17370	-0.159664
17385	-0.181999	17385	0.543054	17385	-0.0442793	17385	-0.0944159
17400	-0.0636435	17400	0.588549	17400	-0.138567	17400	-0.159588
17415	0.13445	17415	0.567088	17415	-0.0802588	17415	-0.188597
17430	0.0759261	17430	0.60355	17430	-0.0142736	17430	-0.240757
17445	-0.0875202	17445	0.587454	17445	-0.0114	17445	-0.315356
17460	0.110867	17460	0.662785	17460	-0.20345	17460	-0.132981
17475	-0.0410362	17475	0.810109	17475	-0.0714318	17475	-0.185426
17490	0.13152	17490	0.462696	17490	-0.0912141	17490	-0.138258
17505	0.0809176	17505	0.758353	17505	0.0161473	17505	-0.166614
17520	-0.0255305	17520	0.811695	17520	-0.0838512	17520	-0.139835
17535	-0.0241158	17535	0.769718	17535	-0.134981	17535	-0.153894
17550	-0.0201052	17550	0.747748	17550	-0.105613	17550	-0.0628456
17565	-0.117485	17565	0.875321	17565	-0.198886	17565	-0.253031
17580	0.0237893	17580	0.915262	17580	-0.142801	17580	-0.148428
17595	-0.0515845	17595	0.928744	17595	-0.148365	17595	-0.098411
17610	0.0259736	17610	0.953466	17610	-0.000642211	17610	-0.116485
17625	0.0603816	17625	1.07108	17625	-0.150364	17625	-0.170412
17640	-0.0859503	17640	1.0052	17640	-0.0787306	17640	-0.0972458
17655	-0.104006	17655	1.12166	17655	0.0145758	17655	-0.109225
17670	0.0494333	17670	1.01139	17670	-0.0975115	17670	-0.230895
17685	0.0908211	17685	1.21703	17685	-0.112948	17685	-0.112139
17700	0.0780716	17700	0.939117	17700	-0.0425511	17700	-0.158689
17715	0.0130943	17715	1.34241	17715	-0.132552	17715	-0.0388789
17730	-0.0263742	17730	1.29402	17730	-0.0941105	17730	-0.0910677
17745	0.0175776	17745	1.33399	17745	-0.0485926	17745	-0.109908
17760	0.0664753	17760	1.4039	17760	-0.143766	17760	-0.0912483
17775	-0.0416235	17775	1.31529	17775	-0.0110187	17775	-0.190393
17790	0.041532	17790	1.55338	17790	-0.170988	17790	-0.136732
17805	0.0744392	17805	1.38544	17805	-0.0934842	17805	-0.0807678
17820	-0.102941	17820	1.52428	17820	-0.0379377	17820	-0.136203
17835	0.0560926	17835	1.47049	17835	0.00942117	17835	-0.172018
17850	-0.160875	17850	1.48124	17850	-0.0915604	17850	-0.164659
17865	0.0294409	17865	1.70295	17865	-0.0141846	17865	-0.137141
17880	0.0275604	17880	1.72617	17880	-0.212481	17880	-0.169
17895	0.0525107	17895	1.71253	17895	-0.10842	17895	-0.193393
17910	-0.166076	17910	1.72218	17910	-0.134993	17910	-0.270043
17925	-0.129931	17925	1.82046	17925	-0.0164288	17925	-0.278377
17940	0.0770271	17940	2.00203	17940	0.0525058	17940	-0.124538
17955	0.00607238	17955	1.9545	17955	-0.171399	17955	-0.277648
17970	-0.329221	17970	2.03187	17970	-0.159358	17970	-0.156299
17985	-0.198758	17985	2.05662	17985	-0.14855	17985	-0.170956
18000	-0.025525	18000	2.07875	18000	-0.092941	18000	-0.243932
18015	-0.0573048	18015	2.24188	18015	-0.193763	18015	-0.0590796
18030	0.0356308	18030	2.1228	18030	0.0556238	18030	-0.0856972
18045	-0.070201	18045	2.21105	18045	-0.00112308	18045	-0.103883
18060	0.0936352	18060	2.4822	18060	0.028433	18060	-0.249077
18075	-0.0438041	18075	2.41581	18075	-0.214828	18075	-0.187501
18090	-0.151373	18090	2.33834	18090	-0.0293446	18090	-0.179603
18105	-0.0742841	18105	2.51279	18105	-0.0172689	18105	-0.161255
18120	-0.0548993	18120	2.53269	18120	0.00879917	18120	-0.0591859
18135	0.0513512	18135	2.72559	18135	-0.039065	18135	-0.162317
18150	-0.0299137	18150	2.57888	18150	-0.0248947	18150	-0.112845
18165	0.0113272	18165	2.79549	18165	-0.0355407	18165	-0.0672445
18180	-0.014207	18180	2.76528	18180	-0.141598	18180	-0.190255
18195	-0.0331445	18195	2.73339	18195	0.0813258	18195	-0.133006
18210	0.0709251	18210	2.87404	18210	-0.102155	18210	-0.154668
18225	-0.0711377	18225	2.98349	18225	-0.112005	18225	-0.129257
18240	-0.0109846	18240	3.15612	18240	0.0108107	18240	-0.0826307
18255	0.0661329	18255	3.08389	18255	0.00720946	18255	-0.0941265
18270	-0.0804671	18270	3.30548	18270	-0.1018	18270	-0.135948
18285	0.036416	18285	3.01308	18285	-0.290453	18285	-0.120391
18300	-0.183112	18300	3.17758	18300	-0.0524567	18300	-0.17557
18315	0.110417	18315	3.26248	18315	0.132456	18315	-0.088251
18330	-0.101927	18330	3.33178	18330	-0.0166612	18330	-0.233728
18345	0.0855314	18345	3.33911	18345	-0.00518665	18345	-0.159539
18360	0.0549905	18360	3.4789	18360	-0.227347	18360	-0.320592
18375	-0.112552	18375	3.44752	18375	-0.177515	18375	-0.116063
18390	0.115201	18390	3.41218	18390	0.10465	18390	-0.136473
18405	-0.189366	18405	3.52954	18405	-0.0399275	18405	-0.0540801
18420	-0.107418	18420	3.5549	18420	0.0310078	18420	0.0120808
18435	-0.125324	18435	3.68534	18435	-0.0689249	18435	-0.292951
18450	0.0602504	18450	3.72289	18450	-0.0631332	18450	-0.0136711
18465	-0.054889	18465	3.97865	18465	0.0387709	18465	-0.238714
18480	0.131892	18480	3.99705	18480	-0.00976021	18480	-0.239244
18495	-0.120866	18495	3.99324	18495	-0.0500724	18495	-0.13262
18510	-0.125575	18510	4.24917	18510	-0.12275	18510	-0.121476
18525	-0.207281	18525	4.0654	18525	-0.132093	18525	-0.21376
18540	0.0055394	18540	4.34153	18540	-0.203913	18540	-0.143413
18555	-0.133372	18555	4.35782	18555	-0.120031	18555	-0.204401
18570	-0.00408716	18570	4.45849	18570	-0.110748	18570	-0.211796
18585	0.0775676	18585	4.40228	18585	-0.138273	18585	-0.0617126
18600	-0.315663	18600	4.34332	18600	-0.20467	18600	-0.0916915
18615	-0.067142	18615	4.66821	18615	-0.0928655	18615	-0.159029
18630	0.0330385	18630	4.6291	18630	-0.155834	18630	-0.144809
18645	0.0755471	18645	4.72878	18645	-0.0565941	18645	-0.13953
18660	-0.0157917	18660	4.78337	18660	0.0401689	18660	-0.219229
18675	-0.00235855	18675	4.83493	18675	-0.201598	18675	-0.165341
18690	-0.0411469	18690	4.91469	18690	-0.20209	18690	-0.189054
18705	-0.0986144	18705	4.92425	18705	0.0604967	18705	-0.138212
18720	-0.0182241	18720	5.06916	18720	0.0589587	18720	-0.161126
18735	0.0809858	18735	5.32884	18735	0.00614755	18735	-0.217613
18750	0.0796034	18750	5.21235	18750	0.0380831	18750	-0.0302571
18765	-0.0027822	18765	5.19357	18765	0.000438529	18765	-0.136437
18780	-0.0986582	18780	5.31499	18780	0.0160679	18780	-0.240938
18795	0.0698621	18795	5.45928	18795	-0.0390634	18795	-0.189443
18810	0.0564932	18810	5.69341	18810	0.00420331	18810	-0.133988
18825	0.0589104	18825	5.59424	18825	-0.0243364	18825	-0.289177
18840	0.043332	18840	5.68901	18840	-0.0610323	18840	-0.166091
18855	-0.077111	18855	5.72553	18855	-0.160333	18855	-0.282126
18870	0.173945	18870	5.72667	18870	0.00509637	18870	-0.104992
18885	0.0022194	18885	5.8671	18885	-0.122759	18885	-0.241127
18900	0.120488	18900	5.82966	18900	0.00649472	18900	-0.0308773
18915	-0.0816061	18915	5.88938	18915	-0.0572029	18915	-0.129283
18930	-0.085875	18930	6.15609	18930	0.00830636	18930	-0.219714
18945	-0.0350295	18945	6.11571	18945	-0.152167	18945	-0.0866052
18960	-0.0348217	18960	6.26281	18960	-0.0744127	18960	-0.133809
18975	-0.186661	18975	6.3705	18975	-0.194844	18975	-0.0759916
18990	-0.0232085	18990	6.40486	18990	0.00479097	18990	-0.107052
19005	-0.0266823	19005	6.26229	19005	-0.0968889	19005	-0.247945
19020	-0.0341314	19020	6.34618	19020	-0.139518	19020	-0.119078
19035	0.0172122	19035	6.57644	19035	-0.0804492	19035	-0.157226
19050	-0.0485283	19050	6.58163	19050	-0.049049	19050	-0.0619355
19065	-0.076569	19065	6.49389	19065	-0.183188	19065	-0.161964
19080	-0.123222	19080	6.85085	19080	-0.0735096	19080	-0.225914
19095	-0.195562	19095	6.62895	19095	-0.105446	19095	-0.0986411
19110	-0.171318	19110	6.8349	19110	-0.166098	19110	-0.15288
19125	-0.171081	19125	6.74623	19125	-0.0456956	19125	-0.178131
19140	-0.0525185	19140	6.9878	19140	0.0241283	19140	-0.210299
19155	-0.0993501	19155	6.93391	19155	-0.119592	19155	-0.223618
19170	-0.106799	19170	6.85689	19170	0.0126457	19170	-0.103893
19185	0.198544	19185	7.00483	19185	0.0200248	19185	-0.155711
19200	0.114007	19200	7.16702	19200	-0.192712	19200	-0.20787
19215	0.230331	19215	7.54763	19215	-0.248507	19215	-0.123798
19230	0.00626564	19230	7.48146	19230	-0.0751782	19230	0.0165435
19245	-0.142601	19245	7.36529	19245	-0.0157618	19245	-0.16564
19260	0.0545793	19260	7.38279	19260	-0.0720985	19260	-0.185308
19275	-0.0354664	19275	7.32866	19275	-0.0541835	19275	-0.238122
19290	-0.0544613	19290	7.52538	19290	-0.283674	19290	-0.1436
19305	-0.0222055	19305	7.59823	19305	-0.0797869	19305	-0.219651
19320	0.0676393	19320	7.59132	19320	-0.0966197	19320	-0.241711
19335	-0.0163364	19335	7.55043	19335	-0.110848	19335	-0.148412
19350	0.0906803	19350	7.77932	19350	0.0239288	19350	-0.21313
19365	-0.0337699	19365	7.69997	19365	-0.159298	19365	-0.223686
19380	-0.128554	19380	7.89335	19380	0.044492	19380	-0.168431
19395	-0.186254	19395	7.91111	19395	0.0599617	19395	-0.203875
19410	0.0536646	19410	7.87012	19410	-0.0648468	19410	-0.0469039
19425	0.0357009	19425	8.03745	19425	-0.235002	19425	-0.243924
19440	0.0776763	19440	7.92233	19440	-0.201764	19440	-0.154354
19455	-0.130868	19455	8.19453	19455	-0.241058	19455	-0.120915
19470	-0.169302	19470	8.08841	19470	-0.0775987	19470	-0.199243
19485	0.046197	19485	8.25492	19485	-0.0317614	19485	-0.0609792
19500	-0.0349785	19500	8.2453	19500	-0.031045	19500	-0.274146
19515	0.163144	19515	8.25377	19515	-0.00155162	19515	-0.173729
19530	-0.211618	19530	8.18361	19530	-0.0255232	19530	-0.119043
19545	-0.00159834	19545	8.27538	19545	-0.178987	19545	-0.128206
19560	-0.0980906	19560	8.41249	19560	-0.0293567	19560	-0.143628
19575	-0.128073	19575	8.43514	19575	-0.106699	19575	-0.14248
19590	0.0182371	19590	8.37388	19590	-0.153421	19590	-0.0408375
19605	0.0643665	19605	8.24213	19605	-0.119325	19605	-0.145338
19620	0.207965	19620	8.52483	19620	-0.149549	19620	-0.136872
19635	0.139073	19635	8.57706	19635	-0.0739483	19635	-0.184132
19650	-0.093332	19650	8.44301	19650	-0.0317931	19650	-0.103934
19665	0.00861743	19665	8.56618	19665	-0.0501163	19665	-0.0671888
19680	0.0162521	19680	8.68942	19680	-0.0685961	19680	-0.0145825
19695	-0.00365932	19695	8.60646	19695	0.00557356	19695	-0.123782
19710	-0.0896945	19710	8.4855	19710	-0.154931	19710	-0.127132
19725	-0.240449	19725	8.6782	19725	-0.0379266	19725	-0.188775
19740	-0.066331	19740	8.77112	19740	-0.157913	19740	-0.194491
19755	-0.0164306	19755	8.90645	19755	0.021032	19755	-0.168083
19770	0.0402453	19770	8.88231	19770	-0.256845	19770	-0.148395
19785	-0.0377212	19785	8.87352	19785	-0.0716812	19785	-0.135516
19800	-0.0564831	19800	8.90245	19800	0.00299879	19800	-0.104239
19815	-0.178101	19815	8.72162	19815	0.0035242	19815	-0.194272
19830	0.0484743	19830	8.90842	19830	-0.0469732	19830	-0.160576
19845	0.0804364	19845	8.99786	19845	-0.186093	19845	-0.133998
19860	0.0919889	19860	8.95869	19860	-0.0437964	19860	-0.209053
19875	0.231376	19875	9.11699	19875	0.138891	19875	-0.0670595
19890	-0.0323111	19890	9.00726	19890	-0.102498	19890	-0.247164
19905	0.141012	19905	8.97508	19905	-0.149789	19905	-0.190657
19920	-0.0443228	19920	9.12046	19920	-0.122133	19920	-0.194861
19935	-0.193455	19935	9.16407	19935	0.0963786	19935	-0.135992
19950	0.121078	19950	9.13878	19950	-0.0957965	19950	-0.0375958
19965	0.0318307	19965	9.0722	19965	-0.103362	19965	-0.326596
19980	-0.197334	19980	9.09143	19980	-0.177689	19980	-0.268351
19995	-0.254092	19995	9.14554	19995	-0.0147994	19995	-0.142104
20010	0.167837	20010	9.23226	20010	-0.0869695	20010	-0.177833
20025	0.00185554	20025	9.31008	20025	-0.16377	20025	-0.17375
20040	0.017677	20040	9.07168	20040	-0.108384	20040	-0.182598
20055	-0.0116282	20055	9.37665	20055	0.0516819	20055	-0.280721
20070	-0.0545132	20070	9.2398	20070	-0.00620781	20070	-0.240272
20085	0.0625456	20085	9.32292	20085	-0.0134254	20085	-0.103917
20100	-0.0347737	20100	9.24306	20100	-0.120816	20100	-0.256229
20115	-0.136186	20115	9.36182	20115	0.0230684	20115	-0.156637
20130	0.0120105	20130	9.41992	20130	-0.113895	20130	-0.109157
20145	0.109659	20145	9.28447	20145	-0.00761351	20145	-0.183729
20160	0.0605891	20160	9.48513	20160	0.0539946	20160	-0.0685881
20175	0.0555827	20175	9.18453	20175	-0.0241746	20175	-0.226965
20190	-0.0267423	20190	9.32416	20190	0.0271513	20190	-0.10707
20205	-0.0438534	20205	9.28068	20205	-0.0520605	20205	-0.0710375
20220	-0.132571	20220	9.48743	20220	-0.111412	20220	-0.178272
20235	0.142225	20235	9.44347	20235	-0.0749054	20235	-0.295871
20250	0.021693	20250	9.20169	20250	-0.0878026	20250	-0.169624
20265	-0.0274631	20265	9.3262	20265	-0.141663	20265	-0.0951759
20280	-0.27327	20280	9.22129	20280	-0.0641585	20280	-0.166246
20295	-0.262132	20295	9.30303	20295	-0.00848682	20295	-0.237684
20310	0.0162273	20310	9.32284	20310	-0.0395657	20310	-0.131142
20325	0.00969137	20325	9.27974	20325	-0.13493	20325	-0.230974
20340	-0.163918	20340	9.31866	20340	-0.133137	20340	-0.152881
20355	-0.247185	20355	9.34548	20355	0.00871874	20355	-0.258007
20370	-0.0484175	20370	9.43323	20370	-0.158549	20370	-0.100865
20385	0.00139664	20385	9.42511	20385	-0.0711449	20385	-0.0876406
20400	-0.0887927	20400	9.27693	20400	-0.178376	20400	-0.14188
20415	0.0103565	20415	9.42294	20415	-0.0505191	20415	-0.024547
20430	0.141378	20430	9.44878	20430	-0.0510081	20430	-0.200268
20445	-0.021803	20445	9.37817	20445	-0.0831641	20445	-0.0836447
20460	-0.202865	20460	9.29733	20460	-0.115514	20460	-0.24077
20475	-0.2261	20475	9.35492			20475	-0.0884947
20490	-0.299386	20490	9.31073			20490	-0.147406
20505	-0.0820574	20505	9.21741			20505	-0.123276
20520	-0.146297	20520	9.26392			20520	-0.164927
20535	0.157718	20535	9.36341			20535	-0.198977
20550	0.0683525	20550	9.35386			20550	-0.247065
20565	0.0740107	20565	9.39734			20565	-0.127396
20580	0.137373	20580	9.27539			20580	-0.114941
20595	-0.262043	20595	9.35579			20595	-0.306496
20610	0.145244	20610	9.25532			20610	-0.156242
20625	-0.0425938	20625	9.23542			20625	-0.230102
20640	0.0706078	20640	9.30258			20640	-0.0953991
20655	0.00242146	20655	9.16442			20655	-0.280856
20670	0.123136	20670	9.28239			20670	-0.221162
20685	0.0991026	20685	9.2939			20685	-0.198855
20700	0.0321807	20700	9.14111			20700	-0.292618
20715	-0.0843732	20715	9.2369			20715	-0.214269
20730	-0.282783	20730	9.08425			20730	-0.1806
20745	0.217554	20745	9.12531			20745	-0.155247
20760	-0.0739667	20760	9.20163			20760	-0.205014
20775	0.10881	20775	9.07732			20775	-0.145149
20790	-0.152166	20790	9.03371			20790	-0.234413
20805	-0.0488021	20805	9.12982			20805	-0.119216
20820	-0.208656	20820	9.0453			20820	-0.217878
20835	0.085052	20835	9.01324			20835	-0.260469
20850	-0.0642557	20850	8.97474			20850	-0.0971464
20865	0.0460881	20865	9.12067			20865	-0.252162
20880	0.0587262	20880	8.91782			20880	-0.0511101
20895	0.121057	20895	8.91729			20895	-0.105064
20910	-0.0336693	20910	8.85384			20910	-0.258371
20925	0.071256	20925	8.91631			20925	-0.120622
20940	0.135649	20940	9.09427			20940	-0.15746
20955	-0.079731	20955	8.89378			20955	-0.168558
20970	0.061719	20970	8.89303			20970	-0.303841
20985	-0.0642287	20985	8.90036			20985	-0.124342
21000	0.0318872	21000	8.76373			21000	-0.208795
21015	-0.00063016	21015	8.73764			21015	-0.143147
21030	0.0293012	21030	8.64434			21030	-0.156066
21045	-0.0314646	21045	8.61682			21045	-0.250827
21060	0.0674802	21060	8.54666			21060	-0.251046
21075	0.0354067	21075	8.62608			21075	-0.14291
21090	-0.239558	21090	8.62437			21090	-0.239864
21105	-0.120938	21105	8.65774			21105	-0.138763
21120	0.127228	21120	8.59142			21120	-0.0896863
21135	0.141872	21135	8.58847
21150	0.0991047	21150	8.3716
21165	-0.120631	21165	8.49458
21180	0.0220835	21180	8.69121
21195	0.0346354	21195	8.48016
21210	0.0494255	21210	8.44536
21225	0.0551731	21225	8.34543
21240	-0.151842	21240	8.17765
21255	0.0260469	21255	8.32533
21270	0.147818	21270	8.24215
21285	0.027053	21285	8.24252
21300	-0.0476439	21300	8.11945
21315	0.000197035	21315	8.23493
21330	0.0468565	21330	8.06862
21345	-0.00530736	21345	8.16396
21360	-0.00285816	21360	8.07989
21375	-0.0962596	21375	8.00986
21390	0.226607	21390	8.04102
21405	-0.225301	21405	8.1371
21420	-0.0524799	21420	8.02663
21435	-0.179874	21435	7.91461
21450	0.038339	21450	7.82387
21465	0.0156018	21465	7.81725
21480	0.0108029	21480	7.78219
21495	0.179528	21495	7.65252
21510	0.0115152	21510	7.51525
21525	-0.185716	21525	7.79006
21540	0.226727	21540	7.68834
21555	-0.281531	21555	7.73237
21570	-0.14064	21570	7.7396
21585	-0.150152	21585	7.62496
21600	0.0983978	21600	7.60251
21615	0.069712	21615	7.51924
21630	0.0061779	21630	7.46874
21645	-0.0980925	21645	7.38626
21660	-0.00400743	21660	7.62613
21675	-0.0370548	21675	7.3876
21690	0.0106392	21690	7.2098
21705	-0.151836	21705	7.27272
21720	-0.0939248	21720	7.38204
21735	0.0249348	21735	7.17734
21750	-0.0718257	21750	7.15866
21765	0.14662	21765	7.10047
21780	-0.00259795	21780	6.84103
21795	0.113401	21795	6.95495
21810	-0.0500456	21810	6.95621
21825	-0.0596755	21825	6.86754
21840	-0.0791431	21840	6.81737
21855	0.0694944	21855	6.98486
21870	-0.00582186	21870	6.7516
21885	-0.0418707	21885	6.71992
21900	0.18117	21900	6.63324
21915	0.0507714	21915	6.59132
21930	0.130689	21930	6.60592
21945	-0.0193849	21945	6.75622
21960	0.0880725	21960	6.7234
21975	-0.0705747	21975	6.68943
21990	0.0765014	21990	6.76706
22005	0.112589	22005	6.58916
22020	0.010793	22020	6.55503
22035	-0.0758936	22035	6.44007
22050	0.115396	22050	6.45107
22065	-0.0668443	22065	6.36936
22080	-0.00949143	22080	6.23429
22095	0.163917	22095	6.31463
22110	-0.0286619	22110	6.14076
22125	-0.130547	22125	6.26667
22140	0.048756	22140	6.10527
22155	-0.139966	22155	6.02909
22170	0.0402469	22170	5.93017
22185	-0.0550097	22185	6.10239
22200	0.0360996	22200	6.1768
22215	-0.0553573	22215	5.90192
22230	0.0966967	22230	6.04829
22245	-0.00716187	22245	5.98895
22260	0.0367005	22260	5.98482
22275	-0.098558	22275	5.77999
22290	0.00136076	22290	5.79045
22305	-0.187594	22305	5.81583
22320	0.147438	22320	5.66877
22335	0.0769236	22335	5.65375
22350	0.0819943	22350	5.67381
22365	-0.044723	22365	5.57044
22380	-0.121805	22380	5.42292
22395	-0.0853056	22395	5.57944
22410	-0.141004	22410	5.44456
22425	0.0759987	22425	5.49532
22440	-0.256613	22440	5.38144
22455	-0.0197271	22455	5.36563
22470	0.0884966	22470	5.47266
22485	-0.0587804	22485	5.335
22500	0.0125354	22500	5.38171
22515	0.0351037	22515	5.13657
22530	-0.0663696	22530	5.18618
22545	-0.0309016	22545	4.99769
22560	0.131079	22560	5.144
22575	-0.0768773	22575	5.14379
22590	0.0493134	22590	4.91241
22605	-0.168685	22605	4.99368
22620	-0.0178669	22620	4.9181
22635	0.144376	22635	5.0696
22650	-0.127556	22650	4.86944
22665	-0.0905263	22665	4.87105
22680	0.00137795	22680	4.76451
22695	-0.040712	22695	4.75384
22710	-0.178943	22710	4.60875
22725	-0.152518	22725	4.7592
22740	-0.014663	22740	4.88129
22755	-0.107209	22755	4.73722
22770	-0.00449615	22770	4.59184
22785	-0.147852	22785	4.57625
22800	-0.0687901	22800	4.57573
22815	-0.0576527	22815	4.58082
22830	0.106417	22830	4.31469
22845	-0.166457	22845	4.48783
22860	-0.0653314	22860	4.3595
22875	0.015142	22875	4.37646
22890	-0.0671542	22890	4.31412
22905	0.00584112	22905	4.24161
22920	0.00504943	22920	4.3537
22935	-0.130298	22935	4.2305
22950	0.00261032	22950	4.17222
22965	0.0108612	22965	4.31182
22980	-0.115179	22980	4.18623
22995	0.0747567	22995	4.0279
23010	-0.0803846	23010	4.14539
23025	-0.0116903	23025	3.9906
23040	-0.196846	23040	4.03376
23055	-0.0492396	23055	4.02309
23070	-0.118575	23070	3.90404
23085	0.025643	23085	3.90754
23100	-0.0729152	23100	3.86549
23115	0.070655	23115	3.80596
23130	-0.0711715	23130	3.87622
23145	0.0954937	23145	3.61187
23160	0.0147589	23160	3.7502
23175	-0.0364024	23175	3.57263
23190	0.0760904	23190	3.62428
23205	0.099393	23205	3.71164
23220	-0.0935406	23220	3.61531
23235	0.0389563	23235	3.59934
23250	0.0251435	23250	3.60575
23265	-0.104074	23265	3.68095
23280	0.00641692	23280	3.54658
23295	0.0146071	23295	3.48996
23310	0.133789	23310	3.59825
23325	-0.153312	23325	3.51223
23340	-0.231605	23340	3.3899
23355	-0.0594602	23355	3.46354
23370	0.0920925	23370	3.405
23385	-0.146763	23385	3.29578
23400	-0.0986282	23400	3.23137
23415	-0.00595761	23415	3.28867
23430	-0.053233	23430	3.22939
23445	-0.281775	23445	3.17554
23460	-0.149518	23460	3.12673
23475	-0.00438598	23475	3.20889
23490	-0.0994063	23490	3.04731
23505	-0.172219	23505	3.05562
23520	0.0684085	23520	3.17084
23535	0.148738	23535	3.01845
23550	0.0461186	23550	3.08369
23565	-0.046076	23565	3.00696
23580	0.0251792	23580	2.87199
23595	-0.0845704	23595	2.84546
23610	-0.16065	23610	2.81915
23625	0.0106963	23625	3.01348
23640	-0.035369	23640	2.9768
23655	-0.0130082	23655	2.81777
23670	-0.0227563	23670	2.8564
23685	-0.101135	23685	2.74192
23700	-0.0236053	23700	2.72416
23715	-0.103427	23715	2.71428
23730	0.0474776	23730	2.8296
23745	-0.0645678	23745	2.74668
23760	0.159945	23760	2.65348
23775	-0.0867716	23775	2.6751
23790	0.207199	23790	2.66226
23805	0.069143	23805	2.68554
23820	-0.0563641	23820	2.74
23835	0.00964814	23835	2.60047
23850	-0.0322055	23850	2.43058
23865	0.227127	23865	2.51488
23880	-0.192941	23880	2.49365
23895	0.0780557	23895	2.47148
23910	0.090285	23910	2.45114
23925	-0.134224	23925	2.49472
23940	0.0489935	23940	2.47147
23955	0.0494087	23955	2.28972
23970	-0.235838	23970	2.35589
23985	0.0283225	23985	2.24179
24000	-0.142752	24000	2.27678
24015	-0.0620422	24015	2.26653
24030	-0.0868389	24030	2.12629
24045	0.0485413	24045	2.2126
24060	-0.148837	24060	2.18814
24075	-0.0211456	24075	2.19055
24090	0.109966	24090	2.11002
24105	0.104196	24105	2.10915
24120	-0.110032	24120	2.10702
24135	-0.0670539	24135	2.19346
24150	-0.0352674	24150	2.03922
24165	0.0149874	24165	2.23521
24180	0.097054	24180	2.03041
24195	-0.0438018	24195	2.06879
24210	-0.0815908	24210	1.8909
24225	0.000329005	24225	2.0575
24240	-0.100732	24240	1.94783
24255	0.0259915	24255	1.93907
24270	-0.269948	24270	2.08499
24285	0.0634361	24285	1.91936
24300	0.26851	24300	1.88312
24315	-0.0539414	24315	1.77416
24330	-0.168168	24330	1.87297
24345	0.172344	24345	1.91113
24360	-0.0878633	24360	1.7916
24375	0.105428	24375	1.73989
24390	-0.0497737	24390	1.71275
24405	-0.120406	24405	1.84086
24420	-0.0196634	24420	1.7027
24435	0.119076	24435	1.86356
24450	-0.0448717	24450	1.72977
24465	-0.152115	24465	1.77571
24480	-0.0528475	24480	1.63818
24495	0.0656257	24495	1.66928
24510	0.169344	24510	1.5474
24525	0.076412	24525	1.66865
24540	0.0572127	24540	1.67329
24555	0.0214832	24555	1.57856
24570	-0.087382	24570	1.52625
24585	0.0771631	24585	1.70513
24600	0.0489754	24600	1.56177
24615	-0.0655765	24615	1.59801
24630	-0.0663075	24630	1.49887
24645	0.0829175	24645	1.46896
24660	0.0562338	24660	1.4797
24675	0.0680768	24675	1.40255
24690	0.0384172	24690	1.40174
24705	-0.135987	24705	1.43437
24720	0.210476	24720	1.3226
24735	0.138135	24735	1.43757
24750	-0.111736	24750	1.34676
24765	0.0203489	24765	1.34174
24780	-0.00177208	24780	1.20715
24795	-0.101917	24795	1.28969
24810	0.0387953	24810	1.3542
24825	-0.109277	24825	1.37672
24840	0.0120862	24840	1.24312
24855	-0.137046	24855	1.26525
24870	-0.0784861	24870	1.37221
24885	0.120345	24885	1.32768
24900	-0.0596279	24900	1.4362
24915	-0.0593308	24915	1.36665
24930	0.0483916	24930	1.2761
24945	-0.0158482	24945	1.29759
24960	-0.117171	24960	1.38981
24975	-0.167333	24975	1.27216
24990	0.0152969	24990	1.2215
25005	0.0707052	25005	1.20538
25020	0.0771297	25020	1.23242
25035	-0.0185708	25035	1.18288
25050	-0.0338236	25050	1.14802
25065	-0.0947362	25065	1.24148
25080	-0.106368	25080	1.14866
25095	0.194821	25095	1.11297
25110	0.0266589	25110	1.08905
25125	0.054087	25125	1.13943
25140	-0.00870958	25140	1.12221
25155	-0.082142	25155	0.99005
25170	-0.0686163	25170	1.0297
25185	-0.0997798	25185	0.821747
25200	-0.0917652	25200	1.14826
25215	-0.0954721	25215	0.998548
25230	-0.0738202	25230	0.949387
25245	-0.122743	25245	1.1248
25260	-0.0526631	25260	1.01236
25275	0.125663	25275	0.956494
25290	0.0391264	25290	1.00116
25305	-0.0639083	25305	0.948456
25320	-0.00181066	25320	0.980195
25335	-0.174801	25335	0.966459
25350	-0.0516435	25350	1.02446
25365	0.0545176	25365	0.974631
25380	-0.149639	25380	0.811418
25395	-0.0727551	25395	0.836422
25410	0.155647	25410	0.870301
25425	0.0462803	25425	0.844148
25440	-0.0809638	25440	0.866952
25455	0.0864358	25455	1.12817
25470	-0.157043	25470	0.919644
25485	-0.062016	25485	0.793195
25500	0.0346906	25500	0.896449
25515	0.0547811	25515	0.734286
25530	-0.120741	25530	0.79181
25545	-0.0361712	25545	0.818763
25560	0.134233	25560	0.75684
25575	-0.0342806	25575	0.833001
25590	-0.135428	25590	0.83286
25605	-0.102464	25605	0.764871
25620	-0.307061	25620	0.69682
25635	0.0644381	25635	0.814565
25650	-0.199894	25650	0.773192
25665	-0.074323	25665	0.767686
25680	0.090899	25680	0.575306
25695	-0.0520195	25695	0.84106
25710	-0.0138981	25710	0.809228
25725	-0.111601	25725	0.629133
25740	-0.14241	25740	0.753066
25755	-0.0376919	25755	0.780179
25770	0.0130068	25770	0.840349
25785	-0.0509999	25785	0.616278
25800	-0.180632	25800	0.623734
25815	0.218822	25815	0.740646
25830	-0.120211	25830	0.658682
25845	-5.81421e-05	25845	0.716621
25860	0.0343785	25860	0.56416
25875	-0.132427	25875	0.687552
25890	0.0328526	25890	0.72848
25905	0.0241359	25905	0.700608
25920	-0.12847	25920	0.684254
25935	-0.119012	25935	0.571463
25950	0.0153397	25950	0.552589
25965	0.157585	25965	0.698797
25980	0.159411	25980	0.561911
25995	-0.191579	25995	0.68827
26010	0.0546749	26010	0.643449
26025	0.0478708	26025	0.768341
26040	-0.194043	26040	0.619648
26055	-0.177223	26055	0.535575
26070	0.0178348	26070	0.478312
26085	-0.067201	26085	0.681646
26100	-0.0430713	26100	0.590423
26115	0.0822349	26115	0.625832
26130	0.109985	26130	0.608586
26145	-0.185689	26145	0.577873
26160	-0.000849628	26160	0.521566
26175	0.158242	26175	0.648469
26190	-0.140141	26190	0.401641
26205	0.00169251	26205	0.517086
26220	0.0128299	26220	0.518573
26235	0.000137859	26235	0.427991
26250	0.0417907	26250	0.537534
26265	-0.00757609	26265	0.482471
26280	-0.158886	26280	0.447481
26295	0.0814451	26295	0.486241
26310	-0.240326	26310	0.415634
26325	0.0846927	26325	0.53622
26340	0.0299681	26340	0.492773
26355	0.0729747	26355	0.525693
26370	0.0887962	26370	0.473245
26385	-0.0453735	26385	0.601201
26400	-0.316746	26400	0.546076
26415	0.0433252	26415	0.493756
26430	0.0583197	26430	0.403367
26445	0.191465	26445	0.456168
26460	0.0757634	26460	0.646192
26475	0.15244	26475	0.486138
26490	0.0346794	26490	0.465572
26505	-0.0872068	26505	0.440601
26520	-0.238162	26520	0.437619
26535	-0.00976023	26535	0.248778
26550	-0.0356202	26550	0.422658
26565	-0.0120812	26565	0.466141
26580	0.0531073	26580	0.442766
26595	0.0487809	26595	0.461422
26610	-0.12798	26610	0.369115
26625	-0.126831	26625	0.337286
26640	-0.0345399	26640	0.473472
26655	0.155364	26655	0.404529
26670	0.0849968	26670	0.471594
26685	-0.0642535	26685	0.481507
26700	-0.196654	26700	0.289954
26715	-0.0171181	26715	0.421483
26730	-0.134821	26730	0.406248
26745	0.0898701	26745	0.497182
26760	-0.0844739	26760	0.372549
26775	-0.0625282	26775	0.42398
26790	0.170443	26790	0.297465
26805	-0.190743	26805	0.273961
26820	-0.0193647	26820	0.308987
26835	0.0261772	26835	0.325443
26850	-0.0130263	26850	0.38568
26865	0.0788493	26865	0.321202
26880	0.0494259	26880	0.418585
26895	-0.0175247	26895	0.454664
26910	-0.111073	26910	0.453087
26925	0.104959	26925	0.32622
26940	-0.065234	26940	0.316217
26955	0.0195148	26955	0.414814
26970	0.00953042	26970	0.366134
26985	-0.0109078	26985	0.361716
27000	0.0517454	27000	0.357869
27015	0.0233854	27015	0.391111
27030	0.0860098	27030	0.354813
27045	0.235679	27045	0.251434
27060	-0.254699	27060	0.323158
27075	0.0771242	27075	0.272787
27090	0.00943599	27090	0.371
27105	0.0186001	27105	0.26797
27120	-0.0677608	27120	0.298656
27135	-0.0593056	27135	0.334449
27150	0.108215	27150	0.333765
27165	-0.0474273	27165	0.21944
27180	-0.0778532	27180	0.248181
27195	0.0298692	27195	0.376935
27210	0.0409203	27210	0.243047
27225	-0.034926	27225	0.309474
27240	0.0862868	27240	0.333011
27255	-0.0135933	27255	0.216389
27270	-0.0259915	27270	0.230767
27285	0.086	27285	0.357032
27300	-0.0492554	27300	0.276919
27315	0.0323675	27315	0.335399
27330	-0.218915	27330	0.222127
27345	0.202069	27345	0.270525
27360	0.122452	27360	0.333666
27375	-0.0755744	27375	0.0950095
27390	0.0467879	27390	0.149853
27405	0.294306	27405	0.3005
27420	-0.00908606	27420	0.233564
27435	0.00426085	27435	0.0916368
27450	0.0480051	27450	0.334509
27465	0.273259	27465	0.223694
27480	0.110987	27480	0.198053
27495	0.0806828	27495	0.175637
27510	0.0822763	27510	0.219727
27525	0.0675791	27525	0.192078
27540	0.097421	27540	0.208464
27555	-0.0207517	27555	0.269597
27570	0.286798	27570	0.24
27585	-0.050938	27585	0.205553
27600	0.17399	27600	0.139224
27615	0.0879227	27615	0.216727
27630	0.119591	27630	0.292089
27645	0.0388243	27645	0.166881
27660	0.0455138	27660	0.183972
27675	0.172088	27675	0.170908
27690	0.173506	27690	0.340347
27705	-0.0878222	27705	0.0925334
27720	0.066882	27720	0.266093
27735	0.103736	27735	0.167117
27750	0.272253	27750	0.196496
27765	0.023975	27765	0.200758
27780	0.174643	27780	0.191104
27795	0.220479	27795	0.131799
27810	0.303903	27810	0.220534
27825	0.303491	27825	0.30611
27840	0.0587763	27840	0.0696847
27855	0.247208	27855	0.126603
27870	0.185884	27870	0.24454
27885	0.227479	27885	0.192764
27900	0.129275	27900	0.167601
27915	0.250341	27915	0.197939
27930	0.187634	27930	0.22655
27945	0.172851	27945	0.15419
27960	0.364757	27960	0.055277
27975	0.225963	27975	0.318158
27990	0.102519	27990	0.184751
28005	0.185144	28005	0.268892
28020	0.335931	28020	0.237795
28035	0.298202	28035	0.075918
28050	0.112399	28050	0.0756168
28065	0.212167	28065	0.11521
28080	0.178178	28080	0.15368
28095	0.180892	28095	0.0972784
28110	0.566795	28110	0.154036
28125	0.265935	28125	0.222793
28140	0.363555	28140	0.286732
28155	0.480352	28155	0.188491
28170	0.448776	28170	0.267971
28185	0.390338	28185	0.194049
28200	0.556531	28200	0.0634793
28215	0.649731	28215	0.322819
28230	0.427904	28230	0.242354
28245	0.534008	28245	0.101061
28260	0.272444	28260	0.275705
28275	0.571951	28275	0.238034
28290	0.502145	28290	0.0215906
28305	0.451425	28305	0.162919
28320	0.504301	28320	0.0925699
28335	0.457351	28335	-0.0551367
28350	0.569228	28350	0.215309
28365	0.335382	28365	0.107047
28380	0.573446	28380	0.177944
28395	0.473387	28395	0.182174
28410	0.282341	28410	0.00335179
28425	0.676226	28425	0.160796
28440	0.657496	28440	0.0937655
28455	0.848489	28455	0.0776345
28470	0.495966	28470	0.333976
28485	0.665192	28485	0.143092
28500	0.646491	28500	0.149843
28515	0.753919	28515	0.114759
28530	0.617687	28530	0.09815
28545	0.574655	28545	0.160238
28560	0.770922	28560	0.159682
28575	0.740733	28575	0.158966
28590	0.76492	28590	0.159014
28605	0.890079	28605	0.21338
28620	0.859832	28620	0.265927
28635	0.622216	28635	0.189289
28650	0.726346	28650	0.140515
28665	0.800871	28665	0.0841732
28680	0.790095	28680	0.0451322
28695	0.847594	28695	0.142003
28710	1.04289	28710	0.334645
28725	0.949135	28725	0.122636
28740	0.997474	28740	0.251711
28755	1.13506	28755	0.232292
28770	0.837122	28770	0.193251
28785	0.812322	28785	0.387678
28800	0.953862	28800	0.164437
28815	0.909623	28815	0.130085
28830	1.22984	28830	0.0599589
28845	0.893722	28845	0.14761
28860	1.0646	28860	0.144115
28875	1.06796	28875	0.0991376
28890	0.994558	28890	0.127429
28905	1.19124	28905	0.0345184
28920	1.22806	28920	0.09616
28935	1.49125	28935	0.153524
28950	1.28972	28950	0.273246
28965	1.25216	28965	0.152092
28980	1.31482	28980	0.247688
28995	1.04984	28995	0.0568383
29010	1.09897	29010	0.143914
29025	1.45038	29025	-0.02329
29040	1.38273	29040	0.0726573
29055	1.36188	29055	0.177156
29070	1.27307	29070	0.226098
29085	1.36123	29085	0.0931999
29100	1.45146	29100	0.257086
29115	1.43258	29115	0.0594388
29130	1.32843	29130	0.223457
29145	1.53017	29145	0.0927275
29160	1.48028	29160	0.144315
29175	1.59442	29175	0.16575
29190	1.3943	29190	0.00157507
29205	1.73184	29205	0.0821073
29220	1.67361	29220	0.14142
29235	1.61617	29235	0.0728912
29250	1.66731	29250	0.0792902
29265	1.63262	29265	-0.0421808
29280	1.75586	29280	-0.0307411
29295	1.66885	29295	0.164582
29310	1.81593	29310	0.0819482
29325	1.80244	29325	0.2736
29340	1.95747	29340	-0.0784418
29355	2.19795	29355	0.0258022
29370	1.82598	29370	-0.0104326
29385	1.84222	29385	0.126012
29400	1.99907	29400	0.113074
29415	2.07333	29415	0.168172
29430	2.06141	29430	0.144128
29445	2.06315	29445	0.151168
29460	2.15423	29460	0.113975
29475	2.3502	29475	0.145619
29490	2.32284	29490	0.138266
29505	2.28511	29505	0.0186113
29520	2.37018	29520	0.114465
29535	2.40503	29535	0.212388
29550	2.462	29550	0.273553
29565	2.47602	29565	0.203936
29580	2.51594	29580	0.236919
29595	2.416	29595	0.0903314
29610	2.52852	29610	0.0845084
29625	2.50313	29625	0.186999
29640	2.44207	29640	0.0441135
29655	2.62753	29655	0.240775
29670	2.69148	29670	0.0862078
29685	2.76418	29685	0.112683
29700	2.83485	29700	0.0237605
29715	2.66077	29715	0.038362
29730	2.60018	29730	0.172634
29745	2.72687	29745	0.0345352
29760	3.08314	29760	0.20586
29775	2.75548	29775	0.192285
29790	3.00936	29790	-0.071966
29805	2.54193	29805	0.179269
29820	2.7797	29820	0.188861
29835	3.03185	29835	0.103226
29850	2.96313	29850	0.0694139
29865	3.20626	29865	0.206242
29880	3.08714	29880	0.131873
29895	3.25558	29895	-0.0109842
29910	3.0873	29910	0.199754
29925	2.96956	29925	0.0898666
29940	3.0868	29940	-0.0526389
29955	3.24828	29955	0.0332234
29970	3.39394	29970	0.13166
[truncated: 1,367 more rows]
