# Supplementary material for: Channel Geometry Controls on Chemical Behavior in Rivers: Insights from a Comparative Field Study
Source: ACS ES T Water. 2025 Sep 9;5(10):5785–96. doi: 10.1021/acsestwater.4c01203 (PMC12519465; doi:10.1021/acsestwater.4c01203)
Supplement: Supplementary file 2 [file ew4c01203_si_002.zip › Figure Data and Source Code/1 Maun Dye Trace.xlsx]

## Sheet: Sheet1
Hours since injection	U/S STW (ppb)	Old Mill Lane (ppb)	New Mill Lane (ppb)	Fishery (ppb)	Holiday Park (ppb)	Archway Road (ppb)
0
0.00138889
0.00277778
0.00416667
0.00555556
0.00694444
0.00833333
0.00972222
0.0111111
0.0125
0.0138889
0.0152778
0.0166667
0.0180556
0.0194444
0.0208333
0.0222222
0.0236111
0.025
0.0263889
0.0277778
0.0291667
0.0305556
0.0319444
0.0333333
0.0347222
0.0361111
0.0375
0.0388889
0.0402778
0.0416667
0.0430556
0.0444444
0.0458333
0.0472222
0.0486111
0.05
0.0513889
0.0527778
0.0541667
0.0555556
0.0569444
0.0583333
0.0597222
0.0611111
0.0625
0.0638889
0.0652778
0.0666667
0.0680556
0.0694444
0.0708333
0.0722222
0.0736111
0.075
0.0763889
0.0777778
0.0791667
0.0805556
0.0819444
0.0833333
0.0847222
0.0861111
0.0875	0.00655737
0.0888889	0.00680967
0.0902778	0.00706197
0.0916667	0.0348368
0.0930556	0.0157526
0.0944444	0.0195795
0.0958333	0.019427
0.0972222	0.226404
0.0986111	0.773576
0.1	1.36956
0.101389	2.3812
0.102778	3.53286
0.104167	9.27016
0.105556	9.5777
0.106944	10.8035
0.108333	26.6789
0.109722	28.828
0.111111	43.7457
0.1125	57.8219
0.113889	68.9574
0.115278	70.6663
0.116667	83.3306
0.118056	122.652
0.119444	131.534
0.120833	156.498
0.122222	179.49
0.123611	192.626
0.125	213.675
0.126389	233.188
0.127778	276.339
0.129167	301.088
0.130556	307.549
0.131944	321.703
0.133333	349.413
0.134722	350.814
0.136111	352.394
0.1375	375.635
0.138889	380.858
0.140278	383.332
0.141667	394.408
0.143056	401.268
0.144444	402.538
0.145833	408.866
0.147222	409.631
0.148611	408.94
0.15	408.813
0.151389	408.443
0.152778	405.822
0.154167	394.466
0.155556	392.726
0.156944	392.166
0.158333	383.605
0.159722	373.316
0.161111	363.862
0.1625	354.418
0.163889	346.647
0.165278	319.34
0.166667	316.639
0.168056	306.538
0.169444	295.113
0.170833	282.379
0.172222	281.189
0.173611	263.187
0.175	253.619
0.176389	238.299
0.177778	229.892
0.179167	224.709
0.180556	223.993
0.181944	202.917
0.183333	201.638
0.184722	185.763
0.186111	185.28
0.1875	181.401
0.188889	162.313
0.190278	156.783
0.191667	149.345
0.193056	144.148
0.194444	133.627
0.195833	131.63
0.197222	123.512
0.198611	122.29
0.2	120.45
0.201389	113.574
0.202778	106.453
0.204167	103.766
0.205556	100.211
0.206944	94.0432
0.208333	88.987
0.209722	82.9587
0.211111	81.8687
0.2125	78.6535
0.213889	75.9253
0.215278	70.2871
0.216667	67.1484
0.218056	66.777
0.219444	61.941
0.220833	60.0986
0.222222	58.3425
0.223611	54.4204
0.225	52.886
0.226389	50.936
0.227778	48.6751
0.229167	48.3911
0.230556	45.739
0.231944	43.3287
0.233333	43.1566
0.234722	41.5456
0.236111	38.9041
0.2375	37.3287
0.238889	36.6685
0.240278	34.05
0.241667	34.0254
0.243056	31.1402
0.244444	30.4005
0.245833	28.4041
0.247222	27.8634
0.248611	25.8452
0.25	24.7663	0.0975364
0.251389	24.7063	0.033037
0.252778	24.1235	0.0239738
0.254167	22.0061	0.024083
0.255556	21.2817	-0.0908692
0.256944	20.6681	-0.0909284
0.258333	19.6652	-0.0905014
0.259722	19.3416	0.278431
0.261111	17.9809	0.27854
0.2625	16.6155	0.278825
0.263889	16.5831	0.347214
0.265278	16.2799	0.347587
0.266667	15.6075	0.669684
0.268056	15.6062	0.973836
0.269444	14.668	1.16118
0.270833	14.4654	1.39474
0.272222	13.5998	1.82387
0.273611	13.3856	1.87357
0.275	13.0556	2.54352
0.276389	12.2188	3.05053
0.277778	12.1549	3.98034
0.279167	11.328	4.34028
0.280556	10.9953	5.15713
0.281944	10.677	6.80177
0.283333	10.5354	7.26971
0.284722	9.99287	8.8189
0.286111	9.64719	10.1941
0.2875	9.62279	10.943
0.288889	8.69075	12.8547
0.290278	8.56593	15.1383
0.291667	7.97022	17.7951
0.293056	7.77948	19.277
0.294444	7.71414	21.5274
0.295833	7.6607	22.9423
0.297222	7.37163	24.4561
0.298611	7.13816	29.2989
0.3	6.91203	29.83
0.301389	6.76796	33.0379
0.302778	6.76427	36.9001
0.304167	6.48027	40.2352
0.305556	6.17263	41.4541
0.306944	5.94309	42.5509
0.308333	5.82347	45.4165
0.309722	5.51403	48.2481
0.311111	5.49218	51.1822
0.3125	5.27846	53.8458
0.313889	4.93542	59.1667
0.315278	4.88342	63.4552
0.316667	4.72026	66.3703
0.318056	4.56196	66.891
0.319444	4.41923	70.5154
0.320833	4.34666	76.8344
0.322222	4.21908	79.088
0.323611	4.16121	81.6862
0.325	3.99763	85.8278
0.326389	4.00011	86.7666
0.327778	3.99873	88.8816
0.329167	3.63383	91.8207
0.330556	3.53767	92.3563
0.331944	3.53371	96.4227
0.333333	3.35325	99.7207
0.334722	3.35136	100.892
0.336111	3.2791	102.178
0.3375	3.04946	104.586
0.338889	3.05006	105.527
0.340278	3.0684	107.628
0.341667	3.0679	109.149
0.343056	2.85252	109.863
0.344444	2.78566	110.593
0.345833	2.66668	111.899
0.347222	2.63795	112.536
0.348611	2.5778	114.313
0.35	2.53476	115.392
0.351389	2.57831	116.038
0.352778	2.50646	116.13
0.354167	2.48821	116.166
0.355556	2.4784	116.225
0.356944	2.40488	116.29
0.358333	2.28553	116.279
0.359722	2.25342	116.174
0.361111	2.22175	115.668
0.3625	2.10782	115.46
0.363889	2.10524	115.2
0.365278	2.09976	115.031
0.366667	1.99002	114.141
0.368056	1.98994	113.895
0.369444	1.99037	113.822
0.370833	1.96035	113.059
0.372222	1.90282	111.725
0.373611	1.82429	111.319
0.375	1.82454	110.529
0.376389	1.76622	108.309
0.377778	1.7028	107.877
0.379167	1.68019	106.373
0.380556	1.6276	105.139
0.381944	1.62795	104.361
0.383333	1.62801	103.527
0.384722	1.62806	102.567
0.386111	1.54432	101.564
0.3875	1.54457	99.1155
0.388889	1.52685	98.6145
0.390278	1.52695	97.7438
0.391667	1.49592	97.1569
0.393056	1.45701	95.0149
0.394444	1.43944	92.9975
0.395833	1.43726	91.6462
0.397222	1.36243	90.0468
0.398611	1.3013	88.1844
0.4	1.30152	87.5684
0.401389	1.26055	86.4918
0.402778	1.26085	84.7042
0.404167	1.324	83.8568
0.405556	1.32433	82.6215
0.406944	1.2005	82.3025
0.408333	1.18742	80.1178
0.409722	1.18767	79.125
0.411111	1.09956	77.0948
0.4125	1.09983	75.7122
0.413889	1.10009	74.1075
0.415278	1.16851	72.5856
0.416667	1.16878	71.2879
0.418056	1.14839	69.2706
0.419444	1.06918	69.1318
0.420833	1.06715	67.1741
0.422222	1.0674	65.4194
0.423611	1.06767	64.8012
0.425	1.07898	63.2027
0.426389	1.07922	61.8802
0.427778	1.04267	60.7522
0.429167	1.00384	59.8675
0.430556	0.998253	58.3643
0.431944	0.839343	57.7213
0.433333	0.839536	56.7962
0.434722	0.886008	55.8877
0.436111	0.88631	54.0068
0.4375	0.842858	52.6274
0.438889	0.843163	50.3842
0.440278	0.843252	50.2422
0.441667	0.862351	49.027
0.443056	0.768097	48.3326
0.444444	0.85379	47.5113
0.445833	0.839755	45.8124
0.447222	0.84018	45.066
0.448611	0.777275	43.8663
0.45	0.746864	43.7487
0.451389	0.777917	42.2143
0.452778	0.74729	41.5194
0.454167	0.741538	40.7803
0.455556	0.688129	40.2047
0.456944	0.742193	39.3096
0.458333	0.667057	38.8258
0.459722	0.66731	36.9802
0.461111	0.667477	36.1617
0.4625	0.694629	34.8749
0.463889	0.694801	34.6695
0.465278	0.694964	33.0652
0.466667	0.73833	32.8621
0.468056	0.738429	32.5513
0.469444	0.645708	31.988
0.470833	0.645771	31.4347
0.472222	0.646213	30.8507
0.473611	0.648541	29.6882
0.475	0.603039	29.1661
0.476389	0.639822	28.408
0.477778	0.558671	28.2353
0.479167	0.624541	27.2767
0.480556	0.568347	26.3091
0.481944	0.568042	25.5868
0.483333	0.568294	25.2877
0.484722	0.608539	24.8912
0.486111	0.608478	24.7599
0.4875	0.632935	23.5299
0.488889	0.549546	23.1175
0.490278	0.508954	22.8125
0.491667	0.465825	21.7271
0.493056	0.46646	21.5427
0.494444	0.590191	20.4651
0.495833	0.590331	20.3771
0.497222	0.549595	19.8417
0.498611	0.550197	19.3093
0.5	0.546183	18.8236
0.501389	0.546314	18.4504
0.502778	0.526522	17.9073
0.504167	0.507815	17.696
0.505556	0.527026	17.064
0.506944	0.525754	16.8091
0.508333	0.526609	16.3942
0.509722	0.479629	15.7788
0.511111	0.450767	15.7176
0.5125	0.45102	15.2979
0.513889	0.463155	14.9424
0.515278	0.463531	14.4538
0.516667	0.429621	14.0089
0.518056	0.430004	13.6599
0.519444	0.430548	13.5952
0.520833	0.386463	13.5781
0.522222	0.331904	12.9227
0.523611	0.386968	12.5992
0.525	0.451467	12.4083
0.526389	0.456353	12.143
0.527778	0.456746	11.6929
0.529167	0.410274	11.416
0.530556	0.357026	11.4614
0.531944	0.318337	11.2438
0.533333	0.31874	10.6378
0.534722	0.361128	10.5298
0.536111	0.36138	10.1312
0.5375	0.350655	9.87198
0.538889	0.33641	9.77558
0.540278	0.314084	9.69849
0.541667	0.314336	9.58483
0.543056	0.314418	9.40213
0.544444	0.334097	9.28257
0.545833	0.337546	9.15024
0.547222	0.337153	8.83996
0.548611	0.337885	8.40819
0.55	0.393971	8.23854
0.551389	0.394223	7.86133
0.552778	0.341436	7.82841
0.554167	0.30826	7.7035
0.555556	0.310652	7.55366
0.556944	0.310561	7.54334
0.558333	0.326578	7.27364
0.559722	0.326999	7.26711
0.561111	0.327251	6.88574
0.5625	0.354265	6.76746
0.563889	0.354517	6.70712
0.565278	0.355078	6.54274
0.566667	0.361466	6.54509
0.568056	0.361412	6.54743
0.569444	0.317731	6.05586
0.570833	0.298148	5.90549
0.572222	0.298575	5.8993
0.573611	0.295691	5.87899
0.575	0.309122	5.65271
0.576389	0.273096	5.6566
0.577778	0.273529	5.61134
0.579167	0.239861	5.465
0.580556	0.220507	5.3581
0.581944	0.220568	5.2259
0.583333	0.221012	5.08754
0.584722	0.27023	5.01335
0.586111	0.269797	4.89506
0.5875	0.27005	4.81079
0.588889	0.182785	4.65119
0.590278	0.183037	4.50287
0.591667	0.221535	4.50365
0.593056	0.262896	4.50376
0.594444	0.279821	4.35288
0.595833	0.279734	4.2663
0.597222	0.226087	4.15294
0.598611	0.216414	4.13115
0.6	0.179397	4.13126
0.601389	0.161284	4.09185
0.602778	0.161718	3.91608
0.604167	0.209269	3.88898
0.605556	0.209521	3.85417
0.606944	0.19723	3.66014
0.608333	0.197483	3.6586
0.609722	0.2194	3.51063
0.611111	0.220017	3.51074
0.6125	0.206636	3.47342
0.613889	0.206323	3.37477
0.615278	0.245627	3.33613
0.616667	0.245525	3.27298
0.618056	0.220285	3.23237
0.619444	0.170123	3.23108
0.620833	0.14556	3.15705
0.622222	0.146021	3.10598
0.623611	0.180816	3.07519
0.625	0.18089	2.99282
0.626389	0.181142	2.99067
0.627778	0.151847	2.93729
0.629167	0.166838	2.83213
0.630556	0.152167	2.66973
0.631944	0.126762	2.65261
0.633333	0.127203	2.66995
0.634722	0.146173	2.65283
0.636111	0.14624	2.50295
0.6375	0.127305	2.43014
0.638889	0.126967	2.3953
0.640278	0.135074	2.3404
0.641667	0.209331	2.33136
0.643056	0.209388	2.3409
0.644444	0.182158	2.3325
0.645833	0.109384	2.34704
0.647222	0.109444	2.26152
0.648611	0.109696	2.27303
0.65	0.114465	2.11425
0.651389	0.114932	2.04425
0.652778	0.114969	2.04436
0.654167	0.0826924	2.07479
0.655556	0.14412	2.07567
0.656944	0.144372	2.06642
0.658333	0.155231	2.01445
0.659722	0.156082	2.01134
0.661111	0.127329	2.00946
0.6625	0.108286	1.83298
0.663889	0.127431	1.81515
0.665278	0.186346	1.81445
0.666667	0.186397	1.81496
0.668056	0.145588	1.85063
0.669444	0.0833075	1.84473
0.670833	0.119076	1.84484
0.672222	0.0575987	1.757
0.673611	0.10829	1.73355
0.675	0.0581033	1.67423
0.676389	0.0404908	1.64991
0.677778	0.0403055	1.65002
0.679167	0.0492637	1.65013
0.680556	0.0893974	1.6419
0.681944	0.0896497	1.59651
0.683333	0.0988649	1.59615
0.684722	0.134831	1.59673
0.686111	0.135485	1.50486
0.6875	0.0284346	1.50454
0.688889	0.0289214	1.5048
0.690278	0.0725329	1.4865
0.691667	0.0730108	1.43186
0.693056	0.0584107	1.42272
0.694444	0.058663	1.43208
0.695833	0.0802219	1.42294
0.697222	0.0804742	1.4746
0.698611	0.064341	1.37444
0.7	0.0641634	1.44561
0.701389	0.0648456	1.351
0.702778	0.157424	1.2984
0.704167	0.0297219	1.2983
0.705556	0.141227	1.24541
0.706944	0.0477165	1.24543
0.708333	0.0762389	1.23778
0.709722	0.0758646	1.17312
0.711111	0.134426	1.17307
0.7125	0.134679	1.17325
0.713889	0.151819	1.11465
0.715278	0.154927	1.00977
0.716667	0.154969	1.115
0.718056	0.0789954	1.23673
0.719444		1.23675
0.720833		1.21087
0.722222		1.05989
0.723611		0.999057
0.725		0.998948
0.726389		0.96574
0.727778		0.965889
0.729167		0.952476
0.730556		0.91558
0.731944		0.952554
0.733333		0.915798
0.734722		0.946792
0.736111		0.790336
0.7375		0.94691	-0.0574708
0.738889		1.04122	-0.0286989
0.740278		1.04149	0.0364187
0.741667		0.933996	0.0708643
0.743056		0.93398	0.0731268
0.744444		0.940358	0.0798966
0.745833		0.940467	0.122282
0.747222		0.904636	0.174142
0.748611		0.808826	0.183863
0.75		0.808935	0.213767
0.751389		0.789294	0.249016
0.752778		0.789403	0.258992
0.754167		0.789506	0.319688
0.755556		0.720938	0.404689
0.756944		0.714916	0.441586
0.758333		0.715047	0.45997
0.759722		0.63688	0.481294
0.761111		0.692881	0.563624
0.7625		0.692975	0.666002
0.763889		0.856453	0.740751
0.765278		0.856547	0.792551
0.766667		0.714445	0.89826
0.768056		0.714566	1.06371
0.769444		0.761188	1.09247
0.770833		0.7613	1.2194
0.772222		0.749797	1.42365
0.773611		0.74827	1.55746
0.775		0.748365	1.6464
0.776389		0.720443	1.69656
0.777778		0.720511	1.80252
0.779167		0.72062	1.9764
0.780556		0.609558	2.29535
0.781944		0.537379	2.6166
0.783333		0.401215	2.70837
0.784722		0.401401	2.89662
0.786111		0.471947	3.19531
0.7875		0.545996	3.4412
0.788889		0.590402	3.81313
0.790278		0.637248	4.08158
0.791667		0.637304	4.1339
0.793056		0.50146	4.34465
0.794444		0.445665	4.66645
0.795833		0.445774	4.99859
0.797222		0.44595	5.64057
0.798611		0.504408	5.99087
0.8		0.504621	6.29593
0.801389		0.512172	6.68455
0.802778		0.601526	7.0816
0.804167		0.605196	7.62703
0.805556		0.60524	8.10126
0.806944		0.591127	8.46591
0.808333		0.591274	8.84382
0.809722		0.591312	9.1284
0.811111		0.515949	9.42351
0.8125		0.516105	10.029
0.813889		0.600788	10.443
0.815278		0.600861	10.9585
0.816667		0.555566	11.9692
0.818056		0.512746	12.7886
0.819444		0.449189	12.8014
0.820833		0.430629	13.1297
0.822222		0.44966	14.0321
0.823611		0.299968	14.6588
0.825		0.395138	15.0622
0.826389		0.395247	15.7167
0.827778		0.395434	16.1506
0.829167		0.329794	16.8715
0.830556		0.307152	17.5421
0.831944		0.307165	18.1223
0.833333		0.353505	18.9064
0.834722		0.42148	19.9252
0.836111		0.435049	20.3805
0.8375		0.436451	20.7611
0.838889		0.442059	21.2992
0.840278		0.436537	21.6485
0.841667		0.305884	22.2796
0.843056		0.305445	22.9944
0.844444		0.420292	23.8276
0.845833		0.428627	24.773
0.847222		0.428537	25.7138
0.848611		0.428575	26.4716
0.85		0.437811	26.7149
0.851389		0.433612	27.4046
0.852778		0.433721	28.3284
0.854167		0.433759	29.0536
0.855556		0.324596	29.9506
0.856944		0.430973	30.3304
0.858333		0.431018	30.9664
0.859722		0.431191	31.7509
0.861111		0.347775	32.3399
0.8625		0.346988	32.9796
0.863889		0.347019	33.5915
0.865278		0.388797	33.9645
0.866667		0.388684	34.8473
0.868056		0.380209	35.8834
0.869444		0.309952	36.5543
0.870833		0.309879	37.0671
0.872222		0.304554	37.8294
0.873611		0.25545	38.6722
0.875		0.255452	38.922
0.876389		0.185063	39.7221
0.877778		0.184941	40.5336
0.879167		0.274453	40.7745
0.880556		0.372042	41.3245
0.881944		0.372225	42.0774
0.883333		0.236649	42.4207
0.884722		0.236758	42.8132
0.886111		0.273942	43.4405
0.8875		0.341685	44.2762
0.888889		0.341704	45.1513
0.890278		0.341813	45.8995
0.891667		0.342108	46.1707
0.893056		0.342217	46.6896
0.894444		0.269812	47.0863
0.895833		0.23692	47.5095
0.897222		0.251945	47.9898
0.898611		0.237026	48.3193
0.9		0.176623	48.6851
0.901389		0.176498	48.9336
0.902778		0.308167	49.3055
0.904167		0.308276	49.6468
0.905556		0.308568	49.983
0.906944		0.307992	50.6321
0.908333		0.32151	51.2488
0.909722		0.285266	51.4953
0.911111		0.36174	51.9403
0.9125		0.239547	52.3433
0.913889		0.179807	52.5426
0.915278		0.17996	52.7426
0.916667		0.180492	52.953
0.918056		0.279168	53.0489
0.919444		0.279369	53.3244
0.920833		0.350474	53.6334
0.922222		0.382961	53.7031
0.923611		0.383071	53.7512
0.925		0.281772	53.8652
0.926389		0.237872	54.2074
0.927778		0.237658	54.5471
0.929167		0.237555	54.6588
0.930556		0.25093	54.8575
0.931944		0.250833	54.9985
0.933333		0.560938	55.0741
0.934722		0.561134	55.1273
0.936111		0.179629	55.1985
0.9375		0.121388	55.2922
0.938889		0.111019	55.452
0.940278		0.110991	55.5137
0.941667		0.087483	55.6515
0.943056		0.0877191	55.7157
0.944444		0.166391	55.715
0.945833		0.226188	55.7151
0.947222		0.226297	55.6828
0.948611		0.226724	55.6362
0.95		0.198435	55.5855
0.951389		0.218291	55.5237
0.952778		0.184919	55.4596
0.954167		0.185384	55.3892
0.955556		0.121285	55.3158
0.956944		0.0771312	55.2315
0.958333		0.120989	55.1827
0.959722		0.19841	54.9857
0.961111		0.198519	54.8115
0.9625		0.18365	54.7285
0.963889		0.183649	54.5954
0.965278		0.299887	54.5067
0.966667		0.300273	54.3874
0.968056		0.135133	54.2426
0.969444		0.135375	54.1424
0.970833		0.135099	53.9761
0.972222		0.170885	53.7084
0.973611		0.116994	53.6048
0.975		0.119997	53.4345
0.976389		0.117334	53.1423
0.977778		0.0866774	52.914
0.979167		0.0588055	52.6788
0.980556		0.0868957	52.478
0.981944		0.234164	52.3104
0.983333		0.234273	52.1453
0.984722		0.207876	51.8964
0.986111		0.132643	51.7272
0.9875		0.208094	51.5473
0.988889		0.233656	51.3004
0.990278		0.23398	51.0902
0.991667		0.079227	50.8478
0.993056		0.0796106	50.4919
0.994444		0.179916	50.2436
0.995833		0.18015	49.9247
0.997222		0.131935	49.7139
0.998611		0.131909	49.416
1		0.14998	49.1582
1.00139		0.150089	48.8723
1.00278		0.146705	48.647
1.00417		0.146814	48.3087
1.00556		0.189203	47.9902
1.00694		0.189435	47.6563
1.00833		0.189654	47.3871
1.00972		0.190862	46.9936
1.01111		0.191203	46.7597
1.0125		0.124258	46.6092
1.01389		0.063311	46.2847
1.01528		-0.0034263	45.8771
1.01667		-0.00378702	45.3708
1.01806		0.0958573	44.9533
1.01944		0.0955709	44.7467
1.02083		0.141577	44.5274
1.02222		0.0845421	44.1866
1.02361		0.0570531	43.907
1.025		0.0571622	43.5614
1.02639		0.0969148	43.2719
1.02778		0.13307	42.9155
1.02917		0.127233	42.6413
1.03056		0.127206	42.1568
1.03194		0.127315	41.8561
1.03333		0.0937428	41.4733
1.03472		0.0755209	41.162
1.03611		0.0756301	40.8482
1.0375		0.0754619	40.2969
1.03889		0.0640527	39.9316
1.04028		0.0645761	39.4533
1.04167		0.0329085	39.0661
1.04306		0.0456709	38.7546
1.04444		0.045491	38.3421
1.04583		0.240569	38.0359
1.04722		0.240137	37.8625
1.04861		0.095208	37.5434
1.05		0.0957143	37.2667
1.05139		0.0954263	36.9641
1.05278		0.060769	36.5353
1.05417		0.0610116	35.9738
1.05556		0.105584	35.7583
1.05694		0.105427	35.5855
1.05833		0.105938	35.3892
1.05972		0.0615982	35.1389
1.06111		0.0775002	34.7937
1.0625		0.0612495	34.3934
1.06389		0.077588	33.937
1.06528		0.163424	33.6328
1.06667		0.163289	33.4864
1.06806		0.212801	33.1076
1.06944		0.151774	32.8164
1.07083		0.1754	32.6224
1.07222		0.151744	32.2563
1.07361		0.122787	31.9315
1.075		0.120846	31.5211
1.07639		0.121078	30.9649
1.07778		0.168719	30.8442
1.07917		0.168699	30.6425
1.08056		0.08881	30.4112
1.08194		0.0890479	30.1996
1.08333		0.187191	29.8126
1.08472		0.187425	29.3842
1.08611		0.0964359	28.9994
1.0875		0.0749752	28.7396
1.08889		0.0962559	28.4986
1.09028		0.0830114	28.3901
1.09167		0.102956	28.2089
1.09306		0.105204	28.0158
1.09444		0.121896	27.6157
1.09583		0.105155	27.2385
1.09722		0.189888	26.9476
1.09861		0.0850206	26.6455
1.1		0.0920594	26.3405
1.10139		0.0916065	26.1287
1.10278		0.0918603	25.9639
1.10417		0.0933523	25.7363
1.10556		0.146455	25.4787
1.10694		0.146312	25.1643
1.10833		0.026213	24.9948
1.10972		0.0264802	24.748
1.11111		0.0261328	24.2601
1.1125		0.12464	23.9399
1.11389		0.129005	23.6082
1.11528		0.132215	23.2926
1.11667		0.132324	23.0229
1.11806		0.040891	22.7601
1.11944		0.0412932	22.5817
1.12083		0.0252528	22.2415
1.12222		0.0253619	21.8408
1.12361		0.0256119	21.7845
1.125		0.135978	21.7256
1.12639			21.5978
1.12778			21.3751
1.12917			21.0222
1.13056			20.7097
1.13194			20.5223
1.13333			20.3552
1.13472			20.0918
1.13611			19.8575
1.1375			19.697
1.13889			19.3354
1.14028			18.8505
1.14167			18.7111
1.14306			18.5083
1.14444			18.2615
1.14583			18.1728
1.14722			17.9937
1.14861			17.6526
1.15			17.5171
1.15139			17.2887
1.15278			16.9644
1.15417			16.9035
1.15556			16.8552
1.15694			16.7024
1.15833			16.4749
1.15972			16.3001
1.16111			16.1716
1.1625			16.0279
1.16389			15.8906
1.16528			15.6934
1.16667			15.5124
1.16806			15.1525
1.16944			14.9138
1.17083			14.7994
1.17222			14.7242
1.17361			14.5371
1.175			14.4043
1.17639			14.2733
1.17778			14.012
1.17917			13.8119
1.18056			13.6334
1.18194			13.4139
1.18333			13.2074
1.18472			13.095
1.18611			12.9987
1.1875			12.8962
1.18889			12.807
1.19028			12.5891
1.19167			12.3588
1.19306			12.3038
1.19444			12.1917
1.19583			12.0271
1.19722			11.9611
1.19861			11.8672
1.2			11.7491
1.20139			11.4843
1.20278			11.2874
1.20417			11.1696
1.20556			11.0725
1.20694			10.9082
1.20833			10.7311
1.20972			10.5021
1.21111			10.3815
1.2125			10.3735
1.21389			10.2836
1.21528			10.0693
1.21667			9.90417
1.21806			9.83337
1.21944			9.73548
1.22083			9.65448
1.22222			9.56313
1.22361			9.3714
1.225			9.20624
1.22639			9.08055
1.22778			8.99817
1.22917			8.84585
1.23056			8.76456
1.23194			8.71779
1.23333			8.58776
1.23472			8.46375
1.23611			8.35397
1.2375			8.17072
1.23889			8.07285
1.24028			8.07402
1.24167			8.05562
1.24306			7.95638
1.24444			7.81056
1.24583			7.74848
1.24722			7.66317
1.24861			7.57023
1.25			7.50407
1.25139			7.37202
1.25278			7.30197
1.25417			7.23182
1.25556			7.12664
1.25694			7.03545
1.25833			6.93723
1.25972			6.89347
1.26111			6.8607
1.2625			6.8224
1.26389			6.72525
1.26528			6.61917
1.26667			6.50867
1.26806			6.43159
1.26944			6.3647
1.27083			6.28824
1.27222			6.18677
1.27361			6.05124
1.275			5.93552
1.27639			5.87084
1.27778			5.78216
1.27917			5.76953
1.28056			5.78016
1.28194			5.77724
1.28333			5.67393
1.28472			5.48261
1.28611			5.42849
1.2875			5.42866
1.28889			5.41388
1.29028			5.38275
1.29167			5.32865
1.29306			5.22266
1.29444			5.08757
1.29583			4.98567
1.29722			4.97204
1.29861			4.93427
1.3			4.87849
1.30139			4.8463
1.30278			4.81421
1.30417			4.76531
1.30556			4.68661
1.30694			4.65197
1.30833			4.62804
1.30972			4.55539
1.31111			4.48062
1.3125			4.44662
1.31389			4.42647
1.31528			4.36228
1.31667			4.26822
1.31806			4.18293
1.31944			4.09622
1.32083			4.04728
1.32222			4.04826
1.32361			4.02064
1.325			3.97022
1.32639			3.93903
1.32778			3.88781
1.32917			3.83574
1.33056			3.78863
1.33194			3.75438
1.33333			3.7007
1.33472			3.63352
1.33611			3.61151
1.3375			3.57382
1.33889			3.5681
1.34028			3.57375
1.34167			3.52327
1.34306			3.45294
1.34444			3.41576
1.34583			3.40926
1.34722			3.39727
1.34861			3.36117
1.35			3.28229
1.35139			3.23974
1.35278			3.23157
1.35417			3.20564
1.35556			3.13043
1.35694			3.06262
1.35833			3.04294
1.35972			3.05729
1.36111			3.07792
1.3625			3.05004
1.36389			2.99737
1.36528			2.94022
1.36667			2.88143
1.36806			2.87371
1.36944			2.86213
1.37083			2.82963
1.37222			2.75166
1.37361			2.73767
1.375			2.75208
1.37639			2.7078
1.37778			2.6871
1.37917			2.64589
1.38056			2.60792
1.38194			2.57118
1.38333			2.55387
1.38472			2.55374
1.38611			2.50463
1.3875			2.43044
1.38889			2.40886
1.39028			2.39724
1.39167			2.40719
1.39306			2.3573
1.39444			2.32099
1.39583			2.30942
1.39722			2.30989
1.39861			2.31046
1.4			2.27115
1.40139			2.2
1.40278			2.16967
1.40417			2.14621
1.40556			2.11404
1.40694			2.09549
1.40833			2.10179
1.40972			2.09002
1.41111			2.09304
1.4125			2.02465
1.41389			1.96361
1.41528			1.95665
1.41667			1.92002
1.41806			1.88156
1.41944			1.92112
1.42083			1.98032
1.42222			1.96577
1.42361			1.89856
1.425			1.8471
1.42639			1.8727
1.42778			1.87265
1.42917			1.87386
1.43056			1.86224
1.43194			1.83396
1.43333			1.82161
1.43472			1.8212
1.43611			1.81209
1.4375			1.77387
1.43889			1.72583
1.44028			1.70443
1.44167			1.69706
1.44306			1.69667
1.44444			1.6879
1.44583			1.66124
1.44722			1.63237
1.44861			1.61966
1.45			1.6198
1.45139			1.62473
1.45278			1.59699
1.45417			1.57946
1.45556			1.59706
1.45694			1.54709
1.45833			1.53853
1.45972			1.51878
1.46111			1.51863
1.4625			1.51941
1.46389			1.52013
1.46528			1.48714
1.46667			1.43788
1.46806			1.44713
1.46944			1.46078
1.47083			1.43036
1.47222			1.36326
1.47361			1.33148
1.475			1.33135
1.47639			1.3165
1.47778			1.28756
1.47917			1.28438
1.48056			1.28303
1.48194			1.26698
1.48333			1.26499
1.48472			1.26186
1.48611			1.26182
1.4875			1.26388
1.48889			1.24285
1.49028			1.20686
1.49167			1.20701
1.49306			1.22695
1.49444			1.25741
1.49583			1.2521
1.49722			1.20494
1.49861			1.14515
1.5			1.14247
1.50139			1.14228
1.50278			1.14875
1.50417			1.16074
1.50556			1.16596
1.50694			1.14647
1.50833			1.09793
1.50972			1.06328
1.51111			1.05428
1.5125			1.06936
1.51389			1.09844
1.51528			1.1076
1.51667			1.0775
1.51806			1.03271
1.51944			1.01563
1.52083			1.03354
1.52222			1.0551
1.52361			0.988302
1.525			0.975348
1.52639			0.960363
1.52778			1.00641
1.52917			1.07553
1.53056			1.03951
1.53194			0.984142
1.53333			0.982779
1.53472			0.973392
1.53611			0.950059
1.5375			0.936114
1.53889			0.920305
1.54028			0.903573
1.54167			0.903506
1.54306			0.892321
1.54444			0.899113
1.54583			0.899183
1.54722			0.867752
1.54861			0.820245
1.55			0.819963
1.55139			0.842755
1.55278			0.889415
1.55417			0.90783
1.55556			0.888465
1.55694			0.831505
1.55833			0.78937
1.55972			0.789823
1.56111			0.79057
1.5625			0.817433
1.56389			0.830211
1.56528			0.789059
1.56667			0.765644
1.56806			0.73044
1.56944			0.754562
1.57083			0.790639
1.57222			0.770148
1.57361			0.733802
1.575			0.724419
1.57639			0.72375
1.57778			0.723879
1.57917			0.74164
1.58056			0.731679
1.58194			0.667896
1.58333			0.649261
1.58472			0.646971
1.58611			0.673999
1.5875			0.704375
1.58889			0.689102
1.59028			0.666398
1.59167			0.66007
1.59306			0.645453
1.59444			0.637657
1.59583			0.637596
1.59722			0.639579
1.59861			0.642537
1.6			0.642439
1.60139			0.594512
1.60278			0.521481
1.60417			0.519221
1.60556			0.519109
1.60694			0.550437
1.60833			0.59718
1.60972			0.59719
1.61111			0.585026
1.6125			0.585874
1.61389			0.571139
1.61528			0.549421
1.61667			0.586233
1.61806			0.558931
1.61944			0.581066
1.62083			0.589351
1.62222			0.602004
1.62361			0.594457
1.625			0.574248
1.62639			0.566769
1.62778			0.564093
1.62917			0.547691
1.63056			0.534935
1.63194			0.516005
1.63333			0.51895
1.63472			0.527439
1.63611			0.529478
1.6375			0.505872
1.63889			0.471327
1.64028			0.467224
1.64167			0.473177
1.64306			0.474696
1.64444			0.497985
1.64583			0.50827
1.64722			0.495408
1.64861			0.47599
1.65			0.494145
1.65139			0.521488
1.65278			0.509102
1.65417			0.490535
1.65556			0.466152
1.65694			0.429445
1.65833			0.429381
1.65972			0.425077
1.66111			0.418551
1.6625			0.418547
1.66389			0.418478
1.66528			0.444539
1.66667			0.444177
1.66806			0.409699
1.66944			0.422188
1.67083			0.40965
1.67222			0.445034
1.67361			0.441631
1.675			0.433237
1.67639			0.415247
1.67778			0.412549
1.67917			0.415226
1.68056			0.414414
1.68194			0.409827
1.68333			0.386092
1.68472			0.386015
1.68611			0.358255
1.6875			0.347702
1.68889			0.397293
1.69028			0.401685
1.69167			0.39779
1.69306			0.379656
1.69444			0.373421
1.69583			0.392805
1.69722			0.394171
1.69861			0.392261
1.7			0.389375
1.70139			0.352473
1.70278			0.351505
1.70417			0.38709
1.70556			0.345955
1.70694			0.367028
1.70833			0.336067
1.70972			0.312708
1.71111			0.277747
1.7125			0.27775
1.71389			0.321842
1.71528			0.388022
1.71667			0.402104
1.71806			0.423245
1.71944			0.423263
1.72083			0.388597
1.72222			0.331252
1.72361			0.2843
1.725			0.257435
1.72639			0.305025
1.72778			0.304976
1.72917			0.316052
1.73056			0.29913
1.73194			0.229834
1.73333			0.201322
1.73472			0.216964
1.73611			0.249876
1.7375			0.263961
1.73889			0.263917
1.74028			0.261333
1.74167			0.279225
1.74306			0.290048
1.74444			0.249732
1.74583			0.238214
1.74722			0.255106
1.74861			0.280484
1.75			0.280487
1.75139			0.285715
1.75278			0.293546
1.75417			0.297705
1.75556			0.283752
1.75694			0.253418
1.75833			0.241662
1.75972			0.224089
1.76111			0.239031
1.7625			0.261427
1.76389			0.219965
1.76528			0.157843
1.76667			0.189452
1.76806			0.236871
1.76944			0.274304
1.77083			0.278051
1.77222			0.199368
1.77361			0.199328
1.775			0.211859
1.77639			0.230667
1.77778			0.24507
1.77917			0.248011
1.78056			0.238651
1.78194			0.247948
1.78333			0.218741
1.78472			0.195424
1.78611			0.162963
1.7875			0.161409
1.78889			0.159102
1.79028			0.16722
1.79167			0.202489
1.79306			0.237074
1.79444			0.197476
1.79583			0.138115
1.79722			0.144788
1.79861			0.16446
1.8			0.169236
1.80139			0.148106
1.80278			0.130144
1.80417			0.118135
1.80556			0.11809
1.80694			0.125092
1.80833			0.135603
1.80972			0.135558
1.81111			0.155446
1.8125			0.195737
1.81389			0.211348
1.81528			0.170053
1.81667			0.105189
1.81806			0.100651
1.81944			0.100597
1.82083			0.100022
1.82222			0.108327
1.82361			0.130863
1.825			0.150905
1.82639			0.161008
1.82778			0.164617
1.82917			0.159111
1.83056			0.153596
1.83194			0.182415
1.83333			0.201049
1.83472			0.195122
1.83611			0.186239
1.8375			0.137548
1.83889			0.0788999
1.84028			0.100435
1.84167			0.100402
1.84306			0.112412
1.84444			0.130436
1.84583			0.13039
1.84722			0.139283
1.84861			0.151293
1.85			0.149222
1.85139
1.85278
1.85417
1.85556
1.85694
1.85833
1.85972
1.86111
1.8625
1.86389
1.86528
1.86667
1.86806
1.86944
1.87083
1.87222
1.87361
1.875
1.87639
1.87778
1.87917
1.88056
1.88194
1.88333
1.88472
1.88611
1.8875
1.88889
1.89028
1.89167
1.89306
1.89444
1.89583
1.89722
1.89861
1.9
1.90139
1.90278
1.90417
1.90556
1.90694
1.90833
1.90972
1.91111
1.9125
1.91389
1.91528
1.91667
1.91806
1.91944
1.92083
1.92222
1.92361
1.925
1.92639
1.92778
1.92917
1.93056
1.93194
1.93333
1.93472
1.93611
1.9375
1.93889
1.94028
1.94167
1.94306
1.94444
1.94583
1.94722
1.94861
1.95
1.95139
1.95278
1.95417
1.95556
1.95694
1.95833
1.95972
1.96111
1.9625
1.96389
1.96528
1.96667
1.96806
1.96944
1.97083
1.97222
1.97361
1.975
1.97639
1.97778
1.97917
1.98056
1.98194
1.98333
1.98472
1.98611
1.9875
1.98889
1.99028
1.99167
1.99306
1.99444
1.99583
1.99722
1.99861
2
2.00139
2.00278
2.00417
2.00556
2.00694
2.00833
2.00972
2.01111
2.0125
2.01389
2.01528
2.01667
2.01806
2.01944
2.02083
2.02222
2.02361
2.025
2.02639
2.02778
2.02917
2.03056
2.03194
2.03333
2.03472
2.03611
2.0375
2.03889
2.04028
2.04167
2.04306
2.04444
2.04583
2.04722
2.04861
2.05
2.05139
2.05278
2.05417
2.05556
2.05694
2.05833
2.05972
2.06111
2.0625
2.06389
2.06528
2.06667
2.06806
2.06944
2.07083
2.07222
2.07361
2.075
2.07639
2.07778
2.07917
2.08056
2.08194
2.08333
2.08472
2.08611
2.0875
2.08889
2.09028
2.09167
2.09306
2.09444
2.09583
2.09722
2.09861
2.1
2.10139
2.10278
2.10417
2.10556
2.10694
2.10833
2.10972
2.11111
2.1125
2.11389
2.11528
2.11667
2.11806
2.11944
2.12083
2.12222
2.12361
2.125
2.12639
2.12778
2.12917
2.13056
2.13194
2.13333
2.13472
2.13611
2.1375
2.13889
2.14028
2.14167
2.14306
2.14444
2.14583
2.14722
2.14861
2.15
2.15139
2.15278
2.15417
2.15556
2.15694
2.15833
2.15972
2.16111
2.1625
2.16389
2.16528
2.16667
2.16806
2.16944
2.17083
2.17222
2.17361
2.175
2.17639
2.17778
2.17917
2.18056
2.18194
2.18333
2.18472
2.18611
2.1875
2.18889
2.19028
2.19167
2.19306
2.19444
2.19583
2.19722
2.19861
2.2
2.20139
2.20278
2.20417
2.20556
2.20694
2.20833
2.20972
2.21111
2.2125
2.21389
2.21528
2.21667
2.21806
2.21944
2.22083
2.22222
2.22361
2.225
2.22639
2.22778
2.22917
2.23056
2.23194
2.23333
2.23472
2.23611
2.2375
2.23889
2.24028
2.24167
2.24306
2.24444
2.24583
2.24722
2.24861
2.25
2.25139
2.25278
2.25417
2.25556
2.25694
2.25833
2.25972
2.26111
2.2625
2.26389
2.26528
2.26667
2.26806
2.26944
2.27083
2.27222
2.27361
2.275
2.27639
2.27778
2.27917
2.28056
2.28194
2.28333
2.28472
2.28611
2.2875
2.28889
2.29028
2.29167
2.29306
2.29444
2.29583
2.29722
2.29861
2.3
2.30139
2.30278
2.30417
2.30556
2.30694
2.30833
2.30972
2.31111
2.3125
2.31389
2.31528
2.31667
2.31806
2.31944
2.32083
2.32222
2.32361
2.325
2.32639
2.32778
2.32917
2.33056
2.33194
2.33333
2.33472
2.33611
2.3375
2.33889
2.34028
2.34167
2.34306
2.34444
2.34583
2.34722
2.34861
2.35
2.35139
2.35278
2.35417
2.35556
2.35694
2.35833
2.35972
2.36111
2.3625
2.36389
2.36528
2.36667
2.36806
2.36944
2.37083
2.37222
2.37361
2.375
2.37639
2.37778
2.37917
2.38056
2.38194
2.38333
2.38472
2.38611
2.3875
2.38889
2.39028
2.39167
2.39306
2.39444
2.39583
2.39722
2.39861
2.4
2.40139
2.40278
2.40417
2.40556
2.40694
2.40833
2.40972
2.41111
2.4125
2.41389
2.41528
2.41667
2.41806
2.41944
2.42083
2.42222
2.42361
2.425
2.42639
2.42778
2.42917
2.43056
2.43194
2.43333
2.43472
2.43611
2.4375
2.43889
2.44028
2.44167
2.44306
2.44444
2.44583
2.44722
2.44861
2.45
2.45139
2.45278
2.45417
2.45556
2.45694
2.45833
2.45972
2.46111
2.4625
2.46389
2.46528
2.46667
2.46806
2.46944
2.47083
2.47222
2.47361
2.475
2.47639
2.47778
2.47917
2.48056
2.48194
2.48333
2.48472
2.48611
2.4875
2.48889
2.49028
2.49167
2.49306
2.49444
2.49583
2.49722
2.49861
2.5
2.50139
2.50278
2.50417
2.50556
2.50694
2.50833
2.50972
2.51111
2.5125
2.51389
2.51528
2.51667
2.51806
2.51944
2.52083
2.52222
2.52361
2.525
2.52639
2.52778
2.52917
2.53056
2.53194
2.53333
2.53472
2.53611
2.5375
2.53889
2.54028
2.54167
2.54306
2.54444
2.54583
2.54722
2.54861
2.55
2.55139
2.55278
2.55417
2.55556
2.55694
2.55833
2.55972
2.56111
2.5625
2.56389
2.56528
2.56667
2.56806
2.56944
2.57083
2.57222
2.57361
2.575
2.57639
2.57778
2.57917
2.58056
2.58194
2.58333
2.58472
2.58611
2.5875
2.58889
2.59028
2.59167
2.59306
2.59444
2.59583
2.59722
2.59861
2.6
2.60139
2.60278
2.60417
2.60556
2.60694
2.60833
2.60972
2.61111
2.6125
2.61389
2.61528
2.61667
2.61806
2.61944
2.62083
2.62222
2.62361
2.625
2.62639
2.62778
2.62917
2.63056
2.63194
2.63333
2.63472
2.63611
2.6375
2.63889
2.64028
2.64167
2.64306
2.64444
2.64583
2.64722
2.64861
2.65
2.65139
2.65278
2.65417
2.65556
2.65694
2.65833
2.65972
2.66111
2.6625
2.66389
2.66528
2.66667
2.66806
2.66944
2.67083
2.67222
2.67361
2.675
2.67639
2.67778
2.67917
2.68056
2.68194
2.68333
2.68472
2.68611
2.6875
2.68889
2.69028
2.69167
2.69306
2.69444
2.69583
2.69722
2.69861
2.7
2.70139
2.70278
2.70417
2.70556
2.70694
2.70833
2.70972
2.71111
2.7125
2.71389
2.71528
2.71667
2.71806
2.71944
2.72083
2.72222
2.72361
2.725
2.72639
2.72778
2.72917
2.73056
2.73194
2.73333
2.73472
2.73611
2.7375
2.73889
2.74028
2.74167
2.74306
2.74444
2.74583
2.74722
2.74861
2.75
2.75139
2.75278
2.75417
2.75556
2.75694
2.75833
2.75972
2.76111
2.7625
2.76389
2.76528
2.76667
2.76806
2.76944
2.77083
2.77222
2.77361
2.775
[truncated: 4,083 more rows]
