# Supplementary material for: Channel Geometry Controls on Chemical Behavior in Rivers: Insights from a Comparative Field Study
Source: ACS ES T Water. 2025 Sep 9;5(10):5785–96. doi: 10.1021/acsestwater.4c01203 (PMC12519465; doi:10.1021/acsestwater.4c01203)
Supplement: Supplementary file 2 [file ew4c01203_si_002.zip › Figure Data and Source Code/9 Env_Implications.xlsx]

## Sheet: Sheet1
Time (h)	NH4_0.5	NH4_1	NH4_2	NH4_5	CAF_0.5	CAF_1	CAF_2	CAF_5	LAS_0.5	LAS_1	LAS_2	LAS_5
0	0	0	0	0	0	0	0	0	0	0	0	0
1	7.66528	3.90905	1.97401	0.794328	17.3248	9.07407	4.64491	1.88452	8.03389	4.10104	2.07198	0.834003
2	14.743	7.66528	3.90905	1.58235	31.648	17.3248	9.07407	3.73352	15.4223	8.03389	4.10104	1.66105
3	21.2782	11.2747	5.80589	2.36411	43.4899	24.8268	13.2975	5.54768	22.2172	11.8054	6.08805	2.4812
4	27.3124	14.743	7.66528	3.13966	53.2801	31.648	17.3248	7.32765	28.4662	15.4223	8.03389	3.29451
5	32.8842	18.0757	9.48798	3.90905	61.3742	37.8504	21.165	9.07407	34.2131	18.8909	9.93941	4.10104
6	38.0288	21.2782	11.2747	4.67232	68.066	43.4899	24.8268	10.7876	39.4984	22.2172	11.8054	4.90084
7	42.779	24.3555	13.0261	5.42954	73.5985	48.6176	28.3185	12.4688	44.359	25.4071	13.6328	5.69396
8	47.1652	27.3124	14.743	6.18074	78.1725	53.2801	31.648	14.1183	48.8291	28.4662	15.4223	6.48048
9	51.2151	30.1538	16.426	6.92597	81.9541	57.5195	34.8229	15.7368	52.9402	31.3998	17.1748	7.26044
10	54.9546	32.8842	18.0757	7.66528	85.0805	61.3742	37.8504	17.3248	56.7209	34.2131	18.8909	8.03389
11	58.4075	35.5077	19.6929	8.39873	87.6653	64.8791	40.7371	18.8828	60.1979	36.9111	20.5715	8.80089
12	61.5957	38.0288	21.2782	9.12634	89.8022	68.066	43.4899	20.4115	63.3955	39.4984	22.2172	9.56149
13	64.5395	40.4513	22.8322	9.84818	91.569	70.9637	46.1147	21.9113	66.3363	41.9796	23.8289	10.3157
14	67.2576	42.779	24.3555	10.5643	93.0296	73.5985	48.6176	23.3829	69.0408	44.359	25.4071	11.0637
15	69.7674	45.0158	25.8487	11.2747	94.2372	75.9942	51.0043	24.8268	71.528	46.6409	26.9527	11.8054
16	72.0848	47.1652	27.3124	11.9795	95.2356	78.1725	53.2801	26.2434	73.8154	48.8291	28.4662	12.541
17	74.2246	49.2305	28.7473	12.6786	96.061	80.1532	55.4502	27.6334	75.9191	50.9277	29.9484	13.2704
18	76.2004	51.2151	30.1538	13.3723	96.7434	81.9541	57.5195	28.9971	77.8537	52.9402	31.3998	13.9937
19	78.0247	53.1222	31.5326	14.0604	97.3076	83.5916	59.4927	30.3352	79.6329	54.8701	32.8212	14.711
20	79.7091	54.9546	32.8842	14.743	97.7741	85.0805	61.3742	31.648	81.2692	56.7209	34.2131	15.4223
21	81.2645	56.7155	34.209	15.4202	98.1597	86.4343	63.1683	32.9361	82.774	58.4958	35.5762	16.1277
22	82.7006	58.4075	35.5077	16.0921	98.4785	87.6653	64.8791	34.2	84.1579	60.1979	36.9111	16.8272
23	84.0267	60.0334	36.7808	16.7586	98.7421	88.7845	66.5105	35.44	85.4306	61.8302	38.2183	17.5209
24	85.2511	61.5957	38.0288	17.4198	98.9601	89.8022	68.066	36.6566	86.6011	63.3955	39.4984	18.2088
