# Supplementary material for: Channel Geometry Controls on Chemical Behavior in Rivers: Insights from a Comparative Field Study
Source: ACS ES T Water. 2025 Sep 9;5(10):5785–96. doi: 10.1021/acsestwater.4c01203 (PMC12519465; doi:10.1021/acsestwater.4c01203)
Supplement: Supplementary file 2 [file ew4c01203_si_002.zip › Figure Data and Source Code/10 River Calder at Horbury Stage.csv]

Timestamp (UTC)		Height (m)
2024-02-17T15:30:00Z	17/02/2024	0.83
2024-02-17T15:45:00Z	17/02/2024	0.83
2024-02-17T16:00:00Z	17/02/2024	0.83
2024-02-17T16:15:00Z	17/02/2024	0.83
2024-02-17T16:30:00Z	17/02/2024	0.83
2024-02-17T16:45:00Z	17/02/2024	0.83
2024-02-17T17:00:00Z	17/02/2024	0.83
2024-02-17T17:15:00Z	17/02/2024	0.83
2024-02-17T17:30:00Z	17/02/2024	0.83
2024-02-17T17:45:00Z	17/02/2024	0.83
2024-02-17T18:00:00Z	17/02/2024	0.83
2024-02-17T18:15:00Z	17/02/2024	0.83
2024-02-17T18:30:00Z	17/02/2024	0.83
2024-02-17T18:45:00Z	17/02/2024	0.83
2024-02-17T19:00:00Z	17/02/2024	0.84
2024-02-17T19:15:00Z	17/02/2024	0.84
2024-02-17T19:30:00Z	17/02/2024	0.84
2024-02-17T19:45:00Z	17/02/2024	0.84
2024-02-17T20:00:00Z	17/02/2024	0.85
2024-02-17T20:15:00Z	17/02/2024	0.85
2024-02-17T20:30:00Z	17/02/2024	0.86
2024-02-17T20:45:00Z	17/02/2024	0.87
2024-02-17T21:00:00Z	17/02/2024	0.88
2024-02-17T21:15:00Z	17/02/2024	0.88
2024-02-17T21:30:00Z	17/02/2024	0.89
2024-02-17T21:45:00Z	17/02/2024	0.89
2024-02-17T22:00:00Z	17/02/2024	0.9
2024-02-17T22:15:00Z	17/02/2024	0.9
2024-02-17T22:30:00Z	17/02/2024	0.91
2024-02-17T22:45:00Z	17/02/2024	0.91
2024-02-17T23:00:00Z	17/02/2024	0.91
2024-02-17T23:15:00Z	17/02/2024	0.91
2024-02-17T23:30:00Z	17/02/2024	0.92
2024-02-17T23:45:00Z	17/02/2024	0.92
2024-02-18T00:00:00Z	18/02/2024	0.92
2024-02-18T00:15:00Z	18/02/2024	0.93
2024-02-18T00:30:00Z	18/02/2024	0.94
2024-02-18T00:45:00Z	18/02/2024	0.95
2024-02-18T01:00:00Z	18/02/2024	0.96
2024-02-18T01:15:00Z	18/02/2024	0.97
2024-02-18T01:30:00Z	18/02/2024	0.99
2024-02-18T01:45:00Z	18/02/2024	1.01
2024-02-18T02:00:00Z	18/02/2024	1.02
2024-02-18T02:15:00Z	18/02/2024	1.03
2024-02-18T02:30:00Z	18/02/2024	1.04
2024-02-18T02:45:00Z	18/02/2024	1.05
2024-02-18T03:00:00Z	18/02/2024	1.06
2024-02-18T03:15:00Z	18/02/2024	1.06
2024-02-18T03:30:00Z	18/02/2024	1.06
2024-02-18T03:45:00Z	18/02/2024	1.07
2024-02-18T04:00:00Z	18/02/2024	1.07
2024-02-18T04:15:00Z	18/02/2024	1.07
2024-02-18T04:30:00Z	18/02/2024	1.07
2024-02-18T04:45:00Z	18/02/2024	1.08
2024-02-18T05:00:00Z	18/02/2024	1.08
2024-02-18T05:15:00Z	18/02/2024	1.09
2024-02-18T05:30:00Z	18/02/2024	1.09
2024-02-18T05:45:00Z	18/02/2024	1.11
2024-02-18T06:00:00Z	18/02/2024	1.12
2024-02-18T06:15:00Z	18/02/2024	1.14
2024-02-18T06:30:00Z	18/02/2024	1.16
2024-02-18T06:45:00Z	18/02/2024	1.18
2024-02-18T07:00:00Z	18/02/2024	1.2
2024-02-18T07:15:00Z	18/02/2024	1.22
2024-02-18T07:30:00Z	18/02/2024	1.24
2024-02-18T07:45:00Z	18/02/2024	1.25
2024-02-18T08:00:00Z	18/02/2024	1.26
2024-02-18T08:15:00Z	18/02/2024	1.27
2024-02-18T08:30:00Z	18/02/2024	1.28
2024-02-18T08:45:00Z	18/02/2024	1.29
2024-02-18T09:00:00Z	18/02/2024	1.3
2024-02-18T09:15:00Z	18/02/2024	1.31
2024-02-18T09:30:00Z	18/02/2024	1.33
2024-02-18T09:45:00Z	18/02/2024	1.35
2024-02-18T10:00:00Z	18/02/2024	1.38
2024-02-18T10:15:00Z	18/02/2024	1.41
2024-02-18T10:30:00Z	18/02/2024	1.44
2024-02-18T10:45:00Z	18/02/2024	1.46
2024-02-18T11:00:00Z	18/02/2024	1.49
2024-02-18T11:15:00Z	18/02/2024	1.52
2024-02-18T11:30:00Z	18/02/2024	1.54
2024-02-18T11:45:00Z	18/02/2024	1.56
2024-02-18T12:00:00Z	18/02/2024	1.57
2024-02-18T12:15:00Z	18/02/2024	1.57
2024-02-18T12:30:00Z	18/02/2024	1.56
2024-02-18T12:45:00Z	18/02/2024	1.56
2024-02-18T13:00:00Z	18/02/2024	1.55
2024-02-18T13:15:00Z	18/02/2024	1.54
2024-02-18T13:30:00Z	18/02/2024	1.53
2024-02-18T13:45:00Z	18/02/2024	1.52
2024-02-18T14:00:00Z	18/02/2024	1.5
2024-02-18T14:15:00Z	18/02/2024	1.49
2024-02-18T14:30:00Z	18/02/2024	1.48
2024-02-18T14:45:00Z	18/02/2024	1.47
2024-02-18T15:00:00Z	18/02/2024	1.46
2024-02-18T15:15:00Z	18/02/2024	1.45
2024-02-18T15:30:00Z	18/02/2024	1.44
2024-02-18T15:45:00Z	18/02/2024	1.42
2024-02-18T16:00:00Z	18/02/2024	1.41
2024-02-18T16:15:00Z	18/02/2024	1.4
2024-02-18T16:30:00Z	18/02/2024	1.38
2024-02-18T16:45:00Z	18/02/2024	1.37
2024-02-18T17:00:00Z	18/02/2024	1.35
2024-02-18T17:15:00Z	18/02/2024	1.34
2024-02-18T17:30:00Z	18/02/2024	1.33
2024-02-18T17:45:00Z	18/02/2024	1.32
2024-02-18T18:00:00Z	18/02/2024	1.31
2024-02-18T18:15:00Z	18/02/2024	1.3
2024-02-18T18:30:00Z	18/02/2024	1.29
2024-02-18T18:45:00Z	18/02/2024	1.27
2024-02-18T19:00:00Z	18/02/2024	1.26
2024-02-18T19:15:00Z	18/02/2024	1.25
2024-02-18T19:30:00Z	18/02/2024	1.25
2024-02-18T19:45:00Z	18/02/2024	1.24
2024-02-18T20:00:00Z	18/02/2024	1.23
2024-02-18T20:15:00Z	18/02/2024	1.22
2024-02-18T20:30:00Z	18/02/2024	1.21
2024-02-18T20:45:00Z	18/02/2024	1.2
2024-02-18T21:00:00Z	18/02/2024	1.19
2024-02-18T21:15:00Z	18/02/2024	1.19
2024-02-18T21:30:00Z	18/02/2024	1.18
2024-02-18T21:45:00Z	18/02/2024	1.17
2024-02-18T22:00:00Z	18/02/2024	1.16
2024-02-18T22:15:00Z	18/02/2024	1.16
2024-02-18T22:30:00Z	18/02/2024	1.15
2024-02-18T22:45:00Z	18/02/2024	1.14
2024-02-18T23:00:00Z	18/02/2024	1.14
2024-02-18T23:15:00Z	18/02/2024	1.13
2024-02-18T23:30:00Z	18/02/2024	1.12
2024-02-18T23:45:00Z	18/02/2024	1.11
2024-02-19T00:00:00Z	19/02/2024	1.11
2024-02-19T00:15:00Z	19/02/2024	1.1
2024-02-19T00:30:00Z	19/02/2024	1.09
2024-02-19T00:45:00Z	19/02/2024	1.09
2024-02-19T01:00:00Z	19/02/2024	1.08
2024-02-19T01:15:00Z	19/02/2024	1.08
2024-02-19T01:30:00Z	19/02/2024	1.07
2024-02-19T01:45:00Z	19/02/2024	1.07
2024-02-19T02:00:00Z	19/02/2024	1.06
2024-02-19T02:15:00Z	19/02/2024	1.06
2024-02-19T02:30:00Z	19/02/2024	1.05
2024-02-19T02:45:00Z	19/02/2024	1.04
2024-02-19T03:00:00Z	19/02/2024	1.04
2024-02-19T03:15:00Z	19/02/2024	1.04
2024-02-19T03:30:00Z	19/02/2024	1.04
2024-02-19T03:45:00Z	19/02/2024	1.03
2024-02-19T04:00:00Z	19/02/2024	1.03
2024-02-19T04:15:00Z	19/02/2024	1.02
2024-02-19T04:30:00Z	19/02/2024	1.02
2024-02-19T04:45:00Z	19/02/2024	1.02
2024-02-19T05:00:00Z	19/02/2024	1.02
2024-02-19T05:15:00Z	19/02/2024	1.01
2024-02-19T05:30:00Z	19/02/2024	1.01
2024-02-19T05:45:00Z	19/02/2024	1
2024-02-19T06:00:00Z	19/02/2024	1
2024-02-19T06:15:00Z	19/02/2024	0.99
2024-02-19T06:30:00Z	19/02/2024	0.99
2024-02-19T06:45:00Z	19/02/2024	0.99
2024-02-19T07:00:00Z	19/02/2024	0.98
2024-02-19T07:15:00Z	19/02/2024	0.98
2024-02-19T07:30:00Z	19/02/2024	0.98
2024-02-19T07:45:00Z	19/02/2024	0.98
2024-02-19T08:00:00Z	19/02/2024	0.98
2024-02-19T08:15:00Z	19/02/2024	0.98
2024-02-19T08:30:00Z	19/02/2024	0.97
2024-02-19T08:45:00Z	19/02/2024	0.98
2024-02-19T09:00:00Z	19/02/2024	0.97
2024-02-19T09:15:00Z	19/02/2024	0.97
2024-02-19T09:30:00Z	19/02/2024	0.97
2024-02-19T09:45:00Z	19/02/2024	0.97
2024-02-19T10:00:00Z	19/02/2024	0.97
2024-02-19T10:15:00Z	19/02/2024	0.97
2024-02-19T10:30:00Z	19/02/2024	0.98
2024-02-19T10:45:00Z	19/02/2024	0.97
2024-02-19T11:00:00Z	19/02/2024	0.98
2024-02-19T11:15:00Z	19/02/2024	0.98
2024-02-19T11:30:00Z	19/02/2024	0.98
2024-02-19T11:45:00Z	19/02/2024	0.98
2024-02-19T12:00:00Z	19/02/2024	0.99
2024-02-19T12:15:00Z	19/02/2024	0.99
2024-02-19T12:30:00Z	19/02/2024	0.98
2024-02-19T12:45:00Z	19/02/2024	0.98
2024-02-19T13:00:00Z	19/02/2024	0.98
2024-02-19T13:15:00Z	19/02/2024	0.97
2024-02-19T13:30:00Z	19/02/2024	0.98
2024-02-19T13:45:00Z	19/02/2024	0.97
2024-02-19T14:00:00Z	19/02/2024	0.97
2024-02-19T14:15:00Z	19/02/2024	0.98
2024-02-19T14:30:00Z	19/02/2024	0.97
2024-02-19T14:45:00Z	19/02/2024	0.97
2024-02-19T15:00:00Z	19/02/2024	0.97
2024-02-19T15:15:00Z	19/02/2024	0.97
2024-02-19T15:30:00Z	19/02/2024	0.96
2024-02-19T15:45:00Z	19/02/2024	0.96
2024-02-19T16:00:00Z	19/02/2024	0.96
2024-02-19T16:15:00Z	19/02/2024	0.96
2024-02-19T16:30:00Z	19/02/2024	0.95
2024-02-19T16:45:00Z	19/02/2024	0.95
2024-02-19T17:00:00Z	19/02/2024	0.95
2024-02-19T17:15:00Z	19/02/2024	0.95
2024-02-19T17:30:00Z	19/02/2024	0.95
2024-02-19T17:45:00Z	19/02/2024	0.95
2024-02-19T18:00:00Z	19/02/2024	0.94
2024-02-19T18:15:00Z	19/02/2024	0.94
2024-02-19T18:30:00Z	19/02/2024	0.94
2024-02-19T18:45:00Z	19/02/2024	0.94
2024-02-19T19:00:00Z	19/02/2024	0.94
2024-02-19T19:15:00Z	19/02/2024	0.94
2024-02-19T19:30:00Z	19/02/2024	0.93
2024-02-19T19:45:00Z	19/02/2024	0.93
2024-02-19T20:00:00Z	19/02/2024	0.93
2024-02-19T20:15:00Z	19/02/2024	0.93
2024-02-19T20:30:00Z	19/02/2024	0.93
2024-02-19T20:45:00Z	19/02/2024	0.93
2024-02-19T21:00:00Z	19/02/2024	0.93
2024-02-19T21:15:00Z	19/02/2024	0.93
2024-02-19T21:30:00Z	19/02/2024	0.93
2024-02-19T21:45:00Z	19/02/2024	0.92
2024-02-19T22:00:00Z	19/02/2024	0.92
2024-02-19T22:15:00Z	19/02/2024	0.92
2024-02-19T22:30:00Z	19/02/2024	0.92
2024-02-19T22:45:00Z	19/02/2024	0.91
2024-02-19T23:00:00Z	19/02/2024	0.91
2024-02-19T23:15:00Z	19/02/2024	0.91
2024-02-19T23:30:00Z	19/02/2024	0.91
2024-02-19T23:45:00Z	19/02/2024	0.91
2024-02-20T00:00:00Z	20/02/2024	0.9
2024-02-20T00:15:00Z	20/02/2024	0.9
2024-02-20T00:30:00Z	20/02/2024	0.9
2024-02-20T00:45:00Z	20/02/2024	0.9
2024-02-20T01:00:00Z	20/02/2024	0.9
2024-02-20T01:15:00Z	20/02/2024	0.9
2024-02-20T01:30:00Z	20/02/2024	0.89
2024-02-20T01:45:00Z	20/02/2024	0.89
2024-02-20T02:00:00Z	20/02/2024	0.88
2024-02-20T02:15:00Z	20/02/2024	0.88
2024-02-20T02:30:00Z	20/02/2024	0.88
2024-02-20T02:45:00Z	20/02/2024	0.88
2024-02-20T03:00:00Z	20/02/2024	0.88
2024-02-20T03:15:00Z	20/02/2024	0.88
2024-02-20T03:30:00Z	20/02/2024	0.88
2024-02-20T03:45:00Z	20/02/2024	0.88
2024-02-20T04:00:00Z	20/02/2024	0.87
2024-02-20T04:15:00Z	20/02/2024	0.87
2024-02-20T04:30:00Z	20/02/2024	0.87
2024-02-20T04:45:00Z	20/02/2024	0.86
2024-02-20T05:00:00Z	20/02/2024	0.86
2024-02-20T05:15:00Z	20/02/2024	0.86
2024-02-20T05:30:00Z	20/02/2024	0.86
2024-02-20T05:45:00Z	20/02/2024	0.86
2024-02-20T06:00:00Z	20/02/2024	0.85
2024-02-20T06:15:00Z	20/02/2024	0.85
2024-02-20T06:30:00Z	20/02/2024	0.85
2024-02-20T06:45:00Z	20/02/2024	0.85
2024-02-20T07:00:00Z	20/02/2024	0.85
2024-02-20T07:15:00Z	20/02/2024	0.85
2024-02-20T07:30:00Z	20/02/2024	0.85
2024-02-20T07:45:00Z	20/02/2024	0.85
2024-02-20T08:00:00Z	20/02/2024	0.84
2024-02-20T08:15:00Z	20/02/2024	0.84
2024-02-20T08:30:00Z	20/02/2024	0.84
2024-02-20T08:45:00Z	20/02/2024	0.84
2024-02-20T09:00:00Z	20/02/2024	0.84
2024-02-20T09:15:00Z	20/02/2024	0.84
2024-02-20T09:30:00Z	20/02/2024	0.84
2024-02-20T09:45:00Z	20/02/2024	0.84
2024-02-20T10:00:00Z	20/02/2024	0.84
2024-02-20T10:15:00Z	20/02/2024	0.84
2024-02-20T10:30:00Z	20/02/2024	0.84
2024-02-20T10:45:00Z	20/02/2024	0.84
2024-02-20T11:00:00Z	20/02/2024	0.84
2024-02-20T11:15:00Z	20/02/2024	0.84
2024-02-20T11:30:00Z	20/02/2024	0.84
2024-02-20T11:45:00Z	20/02/2024	0.84
2024-02-20T12:00:00Z	20/02/2024	0.84
2024-02-20T12:15:00Z	20/02/2024	0.83
2024-02-20T12:30:00Z	20/02/2024	0.84
2024-02-20T12:45:00Z	20/02/2024	0.84
2024-02-20T13:00:00Z	20/02/2024	0.84
2024-02-20T13:15:00Z	20/02/2024	0.84
2024-02-20T13:30:00Z	20/02/2024	0.85
2024-02-20T13:45:00Z	20/02/2024	0.84
2024-02-20T14:00:00Z	20/02/2024	0.85
2024-02-20T14:15:00Z	20/02/2024	0.85
2024-02-20T14:30:00Z	20/02/2024	0.84
2024-02-20T14:45:00Z	20/02/2024	0.84
2024-02-20T15:00:00Z	20/02/2024	0.84
2024-02-20T15:15:00Z	20/02/2024	0.84
2024-02-20T15:30:00Z	20/02/2024	0.84
2024-02-20T15:45:00Z	20/02/2024	0.84
2024-02-20T16:00:00Z	20/02/2024	0.84
2024-02-20T16:15:00Z	20/02/2024	0.84
2024-02-20T16:30:00Z	20/02/2024	0.84
2024-02-20T16:45:00Z	20/02/2024	0.84
2024-02-20T17:00:00Z	20/02/2024	0.84
2024-02-20T17:15:00Z	20/02/2024	0.83
2024-02-20T17:30:00Z	20/02/2024	0.83
2024-02-20T17:45:00Z	20/02/2024	0.84
2024-02-20T18:00:00Z	20/02/2024	0.83
2024-02-20T18:15:00Z	20/02/2024	0.83
2024-02-20T18:30:00Z	20/02/2024	0.84
2024-02-20T18:45:00Z	20/02/2024	0.84
2024-02-20T19:00:00Z	20/02/2024	0.85
2024-02-20T19:15:00Z	20/02/2024	0.86
2024-02-20T19:30:00Z	20/02/2024	0.87
2024-02-20T19:45:00Z	20/02/2024	0.88
2024-02-20T20:00:00Z	20/02/2024	0.89
2024-02-20T20:15:00Z	20/02/2024	0.9
2024-02-20T20:30:00Z	20/02/2024	0.9
2024-02-20T20:45:00Z	20/02/2024	0.91
2024-02-20T21:00:00Z	20/02/2024	0.91
2024-02-20T21:15:00Z	20/02/2024	0.91
2024-02-20T21:30:00Z	20/02/2024	0.92
2024-02-20T21:45:00Z	20/02/2024	0.92
2024-02-20T22:00:00Z	20/02/2024	0.92
2024-02-20T22:15:00Z	20/02/2024	0.93
2024-02-20T22:30:00Z	20/02/2024	0.93
2024-02-20T22:45:00Z	20/02/2024	0.94
2024-02-20T23:00:00Z	20/02/2024	0.94
2024-02-20T23:15:00Z	20/02/2024	0.95
2024-02-20T23:30:00Z	20/02/2024	0.95
2024-02-20T23:45:00Z	20/02/2024	0.95
2024-02-21T00:00:00Z	21/02/2024	0.95
2024-02-21T00:15:00Z	21/02/2024	0.95
2024-02-21T00:30:00Z	21/02/2024	0.95
2024-02-21T00:45:00Z	21/02/2024	0.95
2024-02-21T01:00:00Z	21/02/2024	0.96
2024-02-21T01:15:00Z	21/02/2024	0.96
2024-02-21T01:30:00Z	21/02/2024	0.96
2024-02-21T01:45:00Z	21/02/2024	0.97
2024-02-21T02:00:00Z	21/02/2024	0.97
2024-02-21T02:15:00Z	21/02/2024	0.97
2024-02-21T02:30:00Z	21/02/2024	0.98
2024-02-21T02:45:00Z	21/02/2024	0.98
2024-02-21T03:00:00Z	21/02/2024	0.98
2024-02-21T03:15:00Z	21/02/2024	0.97
2024-02-21T03:30:00Z	21/02/2024	0.97
2024-02-21T03:45:00Z	21/02/2024	0.96
2024-02-21T04:00:00Z	21/02/2024	0.96
2024-02-21T04:15:00Z	21/02/2024	0.96
2024-02-21T04:30:00Z	21/02/2024	0.96
2024-02-21T04:45:00Z	21/02/2024	0.95
2024-02-21T05:00:00Z	21/02/2024	0.95
2024-02-21T05:15:00Z	21/02/2024	0.95
2024-02-21T05:30:00Z	21/02/2024	0.95
2024-02-21T05:45:00Z	21/02/2024	0.94
2024-02-21T06:00:00Z	21/02/2024	0.94
2024-02-21T06:15:00Z	21/02/2024	0.93
2024-02-21T06:30:00Z	21/02/2024	0.93
2024-02-21T06:45:00Z	21/02/2024	0.93
2024-02-21T07:00:00Z	21/02/2024	0.92
2024-02-21T07:15:00Z	21/02/2024	0.92
2024-02-21T07:30:00Z	21/02/2024	0.92
2024-02-21T07:45:00Z	21/02/2024	0.92
2024-02-21T08:00:00Z	21/02/2024	0.92
2024-02-21T08:15:00Z	21/02/2024	0.92
2024-02-21T08:30:00Z	21/02/2024	0.92
2024-02-21T08:45:00Z	21/02/2024	0.92
2024-02-21T09:00:00Z	21/02/2024	0.92
2024-02-21T09:15:00Z	21/02/2024	0.92
2024-02-21T09:30:00Z	21/02/2024	0.93
2024-02-21T09:45:00Z	21/02/2024	0.94
2024-02-21T10:00:00Z	21/02/2024	0.95
2024-02-21T10:15:00Z	21/02/2024	0.97
2024-02-21T10:30:00Z	21/02/2024	0.99
2024-02-21T10:45:00Z	21/02/2024	1.01
2024-02-21T11:00:00Z	21/02/2024	1.03
2024-02-21T11:15:00Z	21/02/2024	1.06
2024-02-21T11:30:00Z	21/02/2024	1.08
2024-02-21T11:45:00Z	21/02/2024	1.11
2024-02-21T12:00:00Z	21/02/2024	1.14
2024-02-21T12:15:00Z	21/02/2024	1.18
2024-02-21T12:30:00Z	21/02/2024	1.21
2024-02-21T12:45:00Z	21/02/2024	1.25
2024-02-21T13:00:00Z	21/02/2024	1.3
2024-02-21T13:15:00Z	21/02/2024	1.36
2024-02-21T13:30:00Z	21/02/2024	1.42
2024-02-21T13:45:00Z	21/02/2024	1.48
2024-02-21T14:00:00Z	21/02/2024	1.54
2024-02-21T14:15:00Z	21/02/2024	1.6
2024-02-21T14:30:00Z	21/02/2024	1.66
2024-02-21T14:45:00Z	21/02/2024	1.7
2024-02-21T15:00:00Z	21/02/2024	1.74
2024-02-21T15:15:00Z	21/02/2024	1.78
2024-02-21T15:30:00Z	21/02/2024	1.82
2024-02-21T15:45:00Z	21/02/2024	1.85
2024-02-21T16:00:00Z	21/02/2024	1.89
2024-02-21T16:15:00Z	21/02/2024	1.92
2024-02-21T16:30:00Z	21/02/2024	1.95
2024-02-21T16:45:00Z	21/02/2024	1.97
2024-02-21T17:00:00Z	21/02/2024	2
2024-02-21T17:15:00Z	21/02/2024	2.02
2024-02-21T17:30:00Z	21/02/2024	2.04
2024-02-21T17:45:00Z	21/02/2024	2.06
2024-02-21T18:00:00Z	21/02/2024	2.06
2024-02-21T18:15:00Z	21/02/2024	2.06
2024-02-21T18:30:00Z	21/02/2024	2.06
2024-02-21T18:45:00Z	21/02/2024	2.06
2024-02-21T19:00:00Z	21/02/2024	2.06
2024-02-21T19:15:00Z	21/02/2024	2.05
2024-02-21T19:30:00Z	21/02/2024	2.04
2024-02-21T19:45:00Z	21/02/2024	2.04
2024-02-21T20:00:00Z	21/02/2024	2.02
2024-02-21T20:15:00Z	21/02/2024	2.01
2024-02-21T20:30:00Z	21/02/2024	2
2024-02-21T20:45:00Z	21/02/2024	1.98
2024-02-21T21:00:00Z	21/02/2024	1.96
2024-02-21T21:15:00Z	21/02/2024	1.95
2024-02-21T21:30:00Z	21/02/2024	1.93
2024-02-21T21:45:00Z	21/02/2024	1.91
2024-02-21T22:00:00Z	21/02/2024	1.89
2024-02-21T22:15:00Z	21/02/2024	1.87
2024-02-21T22:30:00Z	21/02/2024	1.84
2024-02-21T22:45:00Z	21/02/2024	1.82
2024-02-21T23:00:00Z	21/02/2024	1.79
2024-02-21T23:15:00Z	21/02/2024	1.78
2024-02-21T23:30:00Z	21/02/2024	1.75
2024-02-21T23:45:00Z	21/02/2024	1.74
2024-02-22T00:00:00Z	22/02/2024	1.72
2024-02-22T00:15:00Z	22/02/2024	1.7
2024-02-22T00:30:00Z	22/02/2024	1.68
2024-02-22T00:45:00Z	22/02/2024	1.66
2024-02-22T01:00:00Z	22/02/2024	1.65
2024-02-22T01:15:00Z	22/02/2024	1.63
2024-02-22T01:30:00Z	22/02/2024	1.62
2024-02-22T01:45:00Z	22/02/2024	1.6
2024-02-22T02:00:00Z	22/02/2024	1.59
2024-02-22T02:15:00Z	22/02/2024	1.57
2024-02-22T02:30:00Z	22/02/2024	1.56
2024-02-22T02:45:00Z	22/02/2024	1.55
2024-02-22T03:00:00Z	22/02/2024	1.53
2024-02-22T03:15:00Z	22/02/2024	1.52
2024-02-22T03:30:00Z	22/02/2024	1.51
2024-02-22T03:45:00Z	22/02/2024	1.5
2024-02-22T04:00:00Z	22/02/2024	1.49
2024-02-22T04:15:00Z	22/02/2024	1.48
2024-02-22T04:30:00Z	22/02/2024	1.46
2024-02-22T04:45:00Z	22/02/2024	1.46
2024-02-22T05:00:00Z	22/02/2024	1.45
2024-02-22T05:15:00Z	22/02/2024	1.44
2024-02-22T05:30:00Z	22/02/2024	1.44
2024-02-22T05:45:00Z	22/02/2024	1.44
2024-02-22T06:00:00Z	22/02/2024	1.44
2024-02-22T06:15:00Z	22/02/2024	1.46
2024-02-22T06:30:00Z	22/02/2024	1.48
2024-02-22T06:45:00Z	22/02/2024	1.52
2024-02-22T07:00:00Z	22/02/2024	1.56
2024-02-22T07:15:00Z	22/02/2024	1.6
2024-02-22T07:30:00Z	22/02/2024	1.64
2024-02-22T07:45:00Z	22/02/2024	1.68
2024-02-22T08:00:00Z	22/02/2024	1.72
2024-02-22T08:15:00Z	22/02/2024	1.75
2024-02-22T08:30:00Z	22/02/2024	1.79
2024-02-22T08:45:00Z	22/02/2024	1.82
2024-02-22T09:00:00Z	22/02/2024	1.86
2024-02-22T09:15:00Z	22/02/2024	1.9
2024-02-22T09:30:00Z	22/02/2024	1.94
2024-02-22T09:45:00Z	22/02/2024	2
2024-02-22T10:00:00Z	22/02/2024	2.05
2024-02-22T10:15:00Z	22/02/2024	2.1
2024-02-22T10:30:00Z	22/02/2024	2.15
2024-02-22T10:45:00Z	22/02/2024	2.19
2024-02-22T11:00:00Z	22/02/2024	2.24
2024-02-22T11:15:00Z	22/02/2024	2.27
2024-02-22T11:30:00Z	22/02/2024	2.29
2024-02-22T11:45:00Z	22/02/2024	2.31
2024-02-22T12:00:00Z	22/02/2024	2.32
2024-02-22T12:15:00Z	22/02/2024	2.32
2024-02-22T12:30:00Z	22/02/2024	2.33
2024-02-22T12:45:00Z	22/02/2024	2.32
2024-02-22T13:00:00Z	22/02/2024	2.31
2024-02-22T13:15:00Z	22/02/2024	2.3
2024-02-22T13:30:00Z	22/02/2024	2.29
2024-02-22T13:45:00Z	22/02/2024	2.27
2024-02-22T14:00:00Z	22/02/2024	2.25
2024-02-22T14:15:00Z	22/02/2024	2.24
2024-02-22T14:30:00Z	22/02/2024	2.22
2024-02-22T14:45:00Z	22/02/2024	2.19
2024-02-22T15:00:00Z	22/02/2024	2.17
