# Supplementary material for: Channel Geometry Controls on Chemical Behavior in Rivers: Insights from a Comparative Field Study
Source: ACS ES T Water. 2025 Sep 9;5(10):5785–96. doi: 10.1021/acsestwater.4c01203 (PMC12519465; doi:10.1021/acsestwater.4c01203)
Supplement: Supplementary file 2 [file ew4c01203_si_002.zip › Figure Data and Source Code/3 Measured Sucralose.xlsx]

## Sheet: Sheet1
Time_Calder	Suc_Calder	Suc_Calder_SEM	Time_Maun	Suc_Maun	Suc_Maun_SEM
0	11.227	0.309121	0	51.4431	3.22479
1.29568	10.3214	0.0756416	0.618333	48.5512	2.69401
3.25036	10.1846	0.117052	3.66722	41.6774	4.0963
4.58944	10.0866	0.0783975	4.7725	44.6334	1.41627
7.00224	9.21043	0.771078	6.57889	36.8717	4.20993
8.02514	9.38299	0.213805
