# Supplementary material for: Channel Geometry Controls on Chemical Behavior in Rivers: Insights from a Comparative Field Study
Source: ACS ES T Water. 2025 Sep 9;5(10):5785–96. doi: 10.1021/acsestwater.4c01203 (PMC12519465; doi:10.1021/acsestwater.4c01203)
Supplement: Supplementary file 2 [file ew4c01203_si_002.zip › Figure Data and Source Code/7 Maun_Chem_Results.csv]

Time	NH4	NH4_SEM	CAF	CAF_SEM	LAS	LAS_SEM
0	0.475533333	0.042632317	0.513257906	0.070403519	28.49555379	4.762808516
0.618333333	0.327166667	0.018805171	0.357354914	0.052161816	22.67861122	2.588026752
3.667222222	0.1794	0.046284555	0.197236917	0.023661324	15.82903162	0.581502533
4.7725	0.173666667	0.034684306	0.216964036	0.031977038	19.85338321	3.656241692
6.578888889	0.160933333	0.027617647	0.19704297	0.020983642	13.59307492	1.891873294
