# Supplementary material for: Channel Geometry Controls on Chemical Behavior in Rivers: Insights from a Comparative Field Study
Source: ACS ES T Water. 2025 Sep 9;5(10):5785–96. doi: 10.1021/acsestwater.4c01203 (PMC12519465; doi:10.1021/acsestwater.4c01203)
Supplement: Supplementary file 2 [file ew4c01203_si_002.zip › Figure Data and Source Code/8 Maun_Interpolated_Results.csv]

Time_Interpolation	NH4_Interpolation	CAF_Interpolation	LAS_Interpolation
0	0.475533333	0.513257906	28.49555379
0.00710728	0.474629176	0.512369245	28.46362666
0.014214559	0.47372654	0.511481908	28.43172341
0.021321839	0.472825422	0.510595895	28.39984403
0.028429119	0.471925821	0.509711202	28.3679885
0.035536398	0.471027734	0.508827829	28.33615682
0.042643678	0.470131158	0.507945774	28.30434895
0.049750958	0.469236091	0.507065034	28.2725649
0.056858238	0.468342532	0.506185608	28.24080464
0.063965517	0.467450476	0.505307494	28.20906816
0.071072797	0.466559923	0.50443069	28.17735544
0.078180077	0.465670869	0.503555195	28.14566647
0.085287356	0.464783312	0.502681006	28.11400123
0.092394636	0.463897251	0.501808122	28.0823597
0.099501916	0.463012682	0.500936541	28.05074188
0.106609195	0.462129603	0.500066262	28.01914774
0.113716475	0.461248012	0.499197282	27.98757727
0.120823755	0.460367907	0.498329599	27.95603046
0.127931034	0.459489285	0.497463212	27.92450728
0.135038314	0.458612143	0.49659812	27.89300773
0.142145594	0.457736481	0.495734319	27.86153179
0.149252873	0.456862294	0.494871809	27.83007944
0.156360153	0.455989581	0.494010588	27.79865067
0.163467433	0.45511834	0.493150653	27.76724547
0.170574713	0.454248568	0.492292004	27.73586381
0.177681992	0.453380263	0.491434638	27.70450568
0.184789272	0.452513423	0.490578554	27.67317107
0.191896552	0.451648045	0.489723749	27.64185996
0.199003831	0.450784126	0.488870223	27.61057234
0.206111111	0.449921666	0.488017972	27.57930819
0.213218391	0.449060661	0.487166997	27.5480675
0.22032567	0.448201109	0.486317294	27.51685024
0.22743295	0.447343008	0.485468861	27.48565641
0.23454023	0.446486355	0.484621699	27.45448599
0.241647509	0.445631149	0.483775803	27.42333897
0.248754789	0.444777386	0.482931173	27.39221533
0.255862069	0.443925065	0.482087808	27.36111505
0.262969349	0.443074184	0.481245704	27.33003812
0.270076628	0.442224739	0.480404861	27.29898453
0.277183908	0.44137673	0.479565276	27.26795425
0.284291188	0.440530153	0.478726949	27.23694728
0.291398467	0.439685006	0.477889877	27.2059636
0.298505747	0.438841287	0.477054058	27.1750032
0.305613027	0.437998995	0.476219491	27.14406605
0.312720306	0.437158125	0.475386174	27.11315214
0.319827586	0.436318678	0.474554105	27.08226147
0.326934866	0.435480649	0.473723283	27.051394
0.334042145	0.434644037	0.472893706	27.02054974
0.341149425	0.433808839	0.472065371	26.98972866
0.348256705	0.432975054	0.471238279	26.95893075
0.355363984	0.432142679	0.470412425	26.92815599
0.362471264	0.431311712	0.46958781	26.89740437
0.369578544	0.430482151	0.468764431	26.86667587
0.376685824	0.429653993	0.467942287	26.83597048
0.383793103	0.428827236	0.467121375	26.80528818
0.390900383	0.428001879	0.466301695	26.77462897
0.398007663	0.427177918	0.465483244	26.74399281
0.405114942	0.426355352	0.46466602	26.71337971
0.412222222	0.425534178	0.463850023	26.68278963
0.419329502	0.424714394	0.46303525	26.65222258
0.426436781	0.423895999	0.462221699	26.62167853
0.433544061	0.423078989	0.46140937	26.59115746
0.440651341	0.422263363	0.460598259	26.56065937
0.44775862	0.421449118	0.459788366	26.53018424
0.4548659	0.420636253	0.458979689	26.49973205
0.46197318	0.419824764	0.458172226	26.46930279
0.46908046	0.419014651	0.457365976	26.43889645
0.476187739	0.41820591	0.456560936	26.408513
0.483295019	0.41739854	0.455757106	26.37815244
0.490402299	0.416592538	0.454954483	26.34781475
0.497509578	0.415787902	0.454153065	26.31749991
0.504616858	0.414984631	0.453352852	26.28720791
0.511724138	0.414182721	0.452553841	26.25693873
0.518831417	0.413382171	0.451756031	26.22669237
0.525938697	0.412582979	0.45095942	26.1964688
0.533045977	0.411785142	0.450164007	26.16626801
0.540153256	0.410988659	0.449369789	26.13608998
0.547260536	0.410193526	0.448576765	26.10593471
0.554367816	0.409399743	0.447784934	26.07580217
0.561475095	0.408607306	0.446994293	26.04569235
0.568582375	0.407816215	0.446204842	26.01560523
0.575689655	0.407026466	0.445416578	25.98554081
0.582796935	0.406238057	0.4446295	25.95549907
0.589904214	0.405450987	0.443843606	25.92547999
0.597011494	0.404665253	0.443058895	25.89548355
0.604118774	0.403880853	0.442275364	25.86550975
0.611226053	0.403097786	0.441493013	25.83555856
0.618333333	0.402316048	0.440711839	25.80562998
0.627489155	0.401494431	0.439908281	25.77888945
0.636644978	0.40067442	0.439106108	25.75217197
0.6458008	0.399856011	0.438305319	25.72547752
0.654956623	0.399039201	0.437505911	25.69880609
0.664112445	0.398223988	0.436707882	25.67215765
0.673268268	0.397410368	0.435911229	25.64553219
0.68242409	0.396598338	0.43511595	25.61892969
0.691579913	0.395787896	0.434322043	25.59235013
0.700735735	0.394979037	0.433529506	25.56579349
0.709891558	0.39417176	0.432738337	25.53925976
0.71904738	0.393366062	0.431948532	25.51274892
0.728203203	0.392561938	0.43116009	25.48626094
0.737359025	0.391759387	0.430373009	25.45979582
0.746514848	0.390958405	0.429587286	25.43335353
0.75567067	0.390158989	0.428802919	25.40693405
0.764826493	0.389361137	0.428019906	25.38053738
0.773982315	0.388564845	0.427238245	25.35416348
0.783138138	0.38777011	0.426457932	25.32781234
0.79229396	0.38697693	0.425678967	25.30148394
0.801449783	0.386185301	0.424901347	25.27517827
0.810605605	0.385395221	0.424125069	25.2488953
0.819761428	0.384606686	0.423350131	25.22263503
0.82891725	0.383819694	0.422576532	25.19639743
0.838073073	0.383034242	0.421804268	25.17018247
0.847228895	0.382250327	0.421033338	25.14399016
0.856384718	0.381467946	0.420263739	25.11782046
0.86554054	0.380687095	0.41949547	25.09167336
0.874696363	0.379907773	0.418728527	25.06554885
0.883852185	0.379129976	0.41796291	25.03944689
0.893008008	0.378353701	0.417198615	25.01336749
0.90216383	0.377578946	0.41643564	24.98731061
0.911319653	0.376805707	0.415673984	24.96127624
0.920475475	0.376033982	0.414913643	24.93526437
0.929631298	0.375263767	0.414154616	24.90927497
0.93878712	0.37449506	0.413396901	24.88330802
0.947942943	0.373727859	0.412640495	24.85736352
0.957098765	0.37296216	0.411885397	24.83144144
0.966254588	0.37219796	0.411131603	24.80554176
0.97541041	0.371435256	0.410379113	24.77966447
0.984566233	0.370674046	0.409627923	24.75380955
0.993722055	0.369914327	0.408878032	24.72797698
1.002877878	0.369156096	0.408129437	24.70216674
1.0120337	0.36839935	0.407382136	24.67637881
1.021189523	0.367644086	0.406636127	24.65061319
1.030345345	0.366890302	0.405891409	24.62486984
1.039501168	0.366137995	0.405147978	24.59914876
1.04865699	0.365387161	0.404405832	24.57344992
1.057812812	0.364637799	0.40366497	24.54777332
1.066968635	0.363889905	0.40292539	24.52211892
1.076124457	0.363143476	0.402187089	24.49648671
1.08528028	0.36239851	0.401450064	24.47087668
1.094436102	0.361655004	0.400714315	24.4452888
1.103591925	0.360912955	0.399979839	24.41972307
1.112747747	0.360172361	0.399246633	24.39417946
1.12190357	0.359433218	0.398514696	24.36865795
1.131059392	0.358695524	0.397784025	24.34315853
1.140215215	0.357959277	0.397054619	24.31768118
1.149371037	0.357224472	0.396326475	24.29222588
1.15852686	0.356491109	0.395599591	24.26679261
1.167682682	0.355759183	0.394873965	24.24138137
1.176838505	0.355028692	0.394149595	24.21599212
1.185994327	0.354299634	0.393426479	24.19062486
1.19515015	0.353572005	0.392704614	24.16527956
1.204305972	0.352845804	0.391984	24.13995621
1.213461795	0.352121027	0.391264632	24.11465479
1.222617617	0.351397671	0.390546511	24.08937529
1.23177344	0.350675734	0.389829633	24.06411768
1.240929262	0.349955214	0.389113996	24.03888195
1.250085085	0.349236107	0.388399598	24.01366808
1.259240907	0.34851841	0.387686438	23.98847605
1.26839673	0.347802122	0.386974513	23.96330585
1.277552552	0.347087239	0.386263821	23.93815746
1.286708375	0.346373759	0.38555436	23.91303087
1.295864197	0.345661679	0.384846128	23.88792604
1.30502002	0.344950997	0.384139123	23.86284298
1.314175842	0.344241709	0.383433343	23.83778165
1.323331665	0.343533814	0.382728786	23.81274205
1.332487487	0.342827307	0.382025449	23.78772416
1.34164331	0.342122188	0.381323332	23.76272795
1.350799132	0.341418453	0.380622431	23.73775342
1.359954955	0.3407161	0.379922744	23.71280054
1.369110777	0.340015125	0.379224271	23.68786929
1.3782666	0.339315527	0.378527008	23.66295967
1.387422422	0.338617302	0.377830954	23.63807165
1.396578245	0.337920449	0.377136106	23.61320522
1.405734067	0.337224963	0.376442463	23.58836035
1.41488989	0.336530844	0.375750023	23.56353704
1.424045712	0.335838088	0.375058783	23.53873526
1.433201535	0.335146693	0.374368742	23.513955
1.442357357	0.334456656	0.373679897	23.48919625
1.45151318	0.333767974	0.372992247	23.46445897
1.460669002	0.333080645	0.372305789	23.43974316
1.469824825	0.332394667	0.371620523	23.4150488
1.478980647	0.331710036	0.370936444	23.39037588
1.48813647	0.331026751	0.370253553	23.36572437
1.497292292	0.330344808	0.369571846	23.34109426
1.506448114	0.329664205	0.368891322	23.31648553
1.515603937	0.32898494	0.368211978	23.29189816
1.524759759	0.32830701	0.367533813	23.26733214
1.533915582	0.327630412	0.366856825	23.24278746
1.543071404	0.326955144	0.366181012	23.21826409
1.552227227	0.326281204	0.365506371	23.19376201
1.561383049	0.325608588	0.364832902	23.16928122
1.570538872	0.324937295	0.364160601	23.14482169
1.579694694	0.324267322	0.363489467	23.1203834
1.588850517	0.323598665	0.362819499	23.09596635
1.598006339	0.322931324	0.362150693	23.07157051
1.607162162	0.322265295	0.361483048	23.04719586
1.616317984	0.321600576	0.360816563	23.0228424
1.625473807	0.320937164	0.360151235	22.99851009
1.634629629	0.320275057	0.359487062	22.97419894
1.643785452	0.319614252	0.358824043	22.94990891
1.652941274	0.318954747	0.358162175	22.92563999
1.662097097	0.318296539	0.357501457	22.90139217
1.671252919	0.317639626	0.356841886	22.87716543
1.680408742	0.316984006	0.356183461	22.85295975
1.689564564	0.316329675	0.35552618	22.82877512
1.698720387	0.315676632	0.35487004	22.80461152
1.707876209	0.315024875	0.354215041	22.78046892
1.717032032	0.314374399	0.353561179	22.75634733
1.726187854	0.313725204	0.352908454	22.73224671
1.735343677	0.313077287	0.352256863	22.70816705
1.744499499	0.312430645	0.351606405	22.68410834
1.753655322	0.311785275	0.350957077	22.66007056
1.762811144	0.311141176	0.350308877	22.63605369
1.771966967	0.310498346	0.349661804	22.61205772
1.781122789	0.30985678	0.349015856	22.58808262
1.790278612	0.309216478	0.348371031	22.56412839
1.799434434	0.308577437	0.347727327	22.540195
1.808590257	0.307939654	0.347084742	22.51628245
1.817746079	0.307303127	0.346443274	22.4923907
1.826901902	0.306667853	0.345802922	22.46851976
1.836057724	0.306033831	0.345163684	22.44466959
1.845213547	0.305401058	0.344525557	22.42084019
1.854369369	0.304769531	0.34388854	22.39703153
1.863525192	0.304139248	0.343252631	22.37324361
1.872681014	0.303510206	0.342617828	22.3494764
1.881836837	0.302882404	0.341984129	22.32572988
1.890992659	0.302255839	0.341351533	22.30200405
1.900148482	0.301630508	0.340720037	22.27829888
1.909304304	0.30100641	0.34008964	22.25461436
1.918460127	0.300383542	0.33946034	22.23095048
1.927615949	0.299761901	0.338832136	22.2073072
1.936771771	0.299141485	0.338205024	22.18368453
1.945927594	0.298522292	0.337579004	22.16008244
1.955083416	0.297904319	0.336954073	22.13650092
1.964239239	0.297287565	0.33633023	22.11293995
1.973395061	0.296672027	0.335707473	22.08939951
1.982550884	0.296057702	0.335085801	22.06587959
1.991706706	0.295444588	0.33446521	22.04238017
2.000862529	0.294832684	0.3338457	22.01890124
2.010018351	0.294221985	0.333227269	21.99544277
2.019174174	0.293612492	0.332609915	21.97200476
2.028329996	0.2930042	0.331993636	21.94858719
2.037485819	0.292397108	0.33137843	21.92519003
2.046641641	0.291791213	0.330764295	21.90181328
2.055797464	0.291186513	0.330151231	21.87845692
2.064953286	0.290583007	0.329539234	21.85512092
2.074109109	0.28998069	0.328928303	21.83180529
2.083264931	0.289379563	0.328318437	21.80850999
2.092420754	0.288779621	0.327709633	21.78523501
2.101576576	0.288180863	0.32710189	21.76198035
2.110732399	0.287583286	0.326495206	21.73874597
2.119888221	0.286986889	0.325889579	21.71553187
2.129044044	0.286391669	0.325285007	21.69233802
2.138199866	0.285797623	0.32468149	21.66916442
2.147355689	0.28520475	0.324079024	21.64601105
2.156511511	0.284613047	0.323477608	21.62287788
2.165667334	0.284022513	0.322877241	21.59976491
2.174823156	0.283433144	0.32227792	21.57667212
2.183978979	0.282844939	0.321679645	21.55359949
2.193134801	0.282257895	0.321082412	21.53054701
2.202290624	0.28167201	0.320486221	21.50751465
2.211446446	0.281087282	0.319891069	21.48450242
2.220602269	0.280503709	0.319296956	21.46151027
2.229758091	0.279921288	0.318703878	21.43853822
2.238913914	0.279340018	0.318111835	21.41558622
2.248069736	0.278759896	0.317520825	21.39265428
2.257225559	0.278180919	0.316930846	21.36974237
2.266381381	0.277603087	0.316341896	21.34685048
2.275537204	0.277026396	0.315753973	21.3239786
2.284693026	0.276450844	0.315167076	21.30112669
2.293848849	0.27587643	0.314581203	21.27829477
2.303004671	0.27530315	0.313996353	21.25548279
2.312160494	0.274731003	0.313412523	21.23269075
2.321316316	0.274159988	0.312829712	21.20991864
2.330472139	0.2735901	0.312247919	21.18716644
2.339627961	0.273021339	0.311667141	21.16443412
2.348783784	0.272453702	0.311087377	21.14172168
2.357939606	0.271887187	0.310508624	21.1190291
2.367095428	0.271321792	0.309930883	21.09635637
2.376251251	0.270757515	0.30935415	21.07370346
2.385407073	0.270194354	0.308778424	21.05107037
2.394562896	0.269632306	0.308203703	21.02845707
2.403718718	0.269071369	0.307629986	21.00586356
2.412874541	0.268511542	0.307057271	20.98328981
2.422030363	0.267952822	0.306485556	20.96073581
2.431186186	0.267395207	0.30591484	20.93820154
2.440342008	0.266838694	0.305345121	20.91568699
2.449497831	0.266283283	0.304776397	20.89319214
2.458653653	0.26572897	0.304208667	20.87071698
2.467809476	0.265175754	0.303641928	20.84826149
2.476965298	0.264623632	0.30307618	20.82582566
2.486121121	0.264072602	0.302511421	20.80340947
2.495276943	0.263522663	0.301947648	20.7810129
2.504432766	0.262973813	0.301384861	20.75863593
2.513588588	0.262426048	0.300823057	20.73627857
2.522744411	0.261879367	0.300262236	20.71394078
2.531900233	0.261333768	0.299702394	20.69162255
2.541056056	0.26078925	0.299143532	20.66932386
2.550211878	0.260245809	0.298585646	20.64704471
2.559367701	0.259703444	0.298028736	20.62478507
2.568523523	0.259162152	0.2974728	20.60254494
2.577679346	0.258621932	0.296917835	20.58032428
2.586835168	0.258082782	0.296363842	20.5581231
2.595990991	0.2575447	0.295810817	20.53594137
2.605146813	0.257007683	0.295258759	20.51377907
2.614302636	0.256471729	0.294707667	20.4916362
2.623458458	0.255936837	0.294157539	20.46951274
2.632614281	0.255403005	0.293608374	20.44740866
2.641770103	0.254870229	0.293060169	20.42532396
2.650925926	0.25433851	0.292512923	20.40325862
2.660081748	0.253807843	0.291966635	20.38121263
2.669237571	0.253278228	0.291421303	20.35918597
2.678393393	0.252749662	0.290876925	20.33717862
2.687549216	0.252222144	0.2903335	20.31519057
2.696705038	0.25169567	0.289791026	20.2932218
2.705860861	0.25117024	0.289249502	20.2712723
2.715016683	0.250645852	0.288708925	20.24934205
2.724172506	0.250122503	0.288169295	20.22743104
2.733328328	0.249600191	0.28763061	20.20553925
2.742484151	0.249078914	0.287092867	20.18366667
2.751639973	0.248558671	0.286556067	20.16181328
2.760795796	0.248039459	0.286020206	20.13997907
2.769951618	0.247521276	0.285485284	20.11816402
2.779107441	0.247004121	0.284951298	20.09636811
2.788263263	0.246487992	0.284418248	20.07459133
2.797419085	0.245972886	0.283886132	20.05283367
2.806574908	0.245458801	0.283354948	20.0310951
2.81573073	0.244945736	0.282824694	20.00937563
2.824886553	0.244433689	0.282295369	19.98767522
2.834042375	0.243922657	0.281766972	19.96599386
2.843198198	0.243412639	0.281239501	19.94433155
2.85235402	0.242903633	0.280712953	19.92268826
2.861509843	0.242395637	0.280187329	19.90106397
2.870665665	0.241888648	0.279662626	19.87945868
2.879821488	0.241382666	0.279138843	19.85787237
2.88897731	0.240877687	0.278615977	19.83630502
2.898133133	0.240373711	0.278094029	19.81475662
2.907288955	0.239870735	0.277572995	19.79322716
2.916444778	0.239368757	0.277052875	19.77171661
2.9256006	0.238867776	0.276533667	19.75022496
2.934756423	0.238367789	0.276015369	19.7287522
2.943912245	0.237868795	0.27549798	19.70729832
2.953068068	0.237370791	0.274981499	19.68586329
2.96222389	0.236873776	0.274465923	19.6644471
2.971379713	0.236377748	0.273951252	19.64304974
2.980535535	0.235882705	0.273437483	19.6216712
2.989691358	0.235388645	0.272924616	19.60031145
2.99884718	0.234895566	0.272412648	19.57897048
3.008003003	0.234403467	0.271901579	19.55764828
3.017158825	0.233912345	0.271391407	19.53634484
3.026314648	0.233422198	0.270882129	19.51506013
3.03547047	0.232933026	0.270373746	19.49379414
3.044626293	0.232444825	0.269866255	19.47254687
3.053782115	0.231957594	0.269359654	19.45131828
3.062937938	0.231471331	0.268853943	19.43010837
3.07209376	0.230986034	0.268349119	19.40891713
3.081249583	0.230501702	0.267845182	19.38774453
3.090405405	0.230018332	0.267342129	19.36659057
3.099561228	0.229535923	0.266839959	19.34545523
3.10871705	0.229054473	0.266338672	19.32433849
3.117872873	0.22857398	0.265838264	19.30324033
3.127028695	0.228094442	0.265338736	19.28216076
3.136184518	0.227615857	0.264840085	19.26109974
3.14534034	0.227138224	0.264342309	19.24005726
3.154496163	0.22666154	0.263845408	19.21903332
3.163651985	0.226185805	0.26334938	19.19802788
3.172807808	0.225711015	0.262854223	19.17704095
3.18196363	0.22523717	0.262359936	19.15607251
3.191119453	0.224764267	0.261866518	19.13512253
3.200275275	0.224292304	0.261373967	19.11419101
3.209431098	0.223821281	0.260882281	19.09327793
3.21858692	0.223351194	0.26039146	19.07238328
3.227742743	0.222882043	0.259901501	19.05150703
3.236898565	0.222413825	0.259412403	19.03064919
3.246054387	0.221946539	0.258924165	19.00980972
3.25521021	0.221480182	0.258436785	18.98898863
3.264366032	0.221014754	0.257950263	18.96818588
3.273521855	0.220550251	0.257464595	18.94740148
3.282677677	0.220086674	0.256979782	18.92663539
3.2918335	0.219624019	0.256495821	18.90588762
3.300989322	0.219162285	0.256012711	18.88515814
3.310145145	0.21870147	0.255530451	18.86444694
3.319300967	0.218241572	0.255049039	18.843754
3.32845679	0.21778259	0.254568474	18.82307932
3.337612612	0.217324522	0.254088754	18.80242287
3.346768435	0.216867366	0.253609879	18.78178464
3.355924257	0.21641112	0.253131846	18.76116462
3.36508008	0.215955783	0.252654653	18.74056279
3.374235902	0.215501353	0.252178301	18.71997913
3.383391725	0.215047828	0.251702787	18.69941364
3.392547547	0.214595207	0.25122811	18.6788663
3.40170337	0.214143487	0.250754268	18.65833709
3.410859192	0.213692667	0.25028126	18.63782601
3.420015015	0.213242745	0.249809085	18.61733302
3.429170837	0.21279372	0.249337741	18.59685813
3.43832666	0.212345589	0.248867227	18.57640131
3.447482482	0.211898351	0.248397541	18.55596256
3.456638305	0.211452005	0.247928683	18.53554185
3.465794127	0.211006548	0.24746065	18.51513918
3.47494995	0.210561979	0.246993441	18.49475452
3.484105772	0.210118297	0.246527055	18.47438786
3.493261595	0.209675499	0.246061491	18.4540392
3.502417417	0.209233583	0.245596747	18.43370851
3.51157324	0.208792549	0.245132821	18.41339578
3.520729062	0.208352394	0.244669713	18.393101
3.529884885	0.207913116	0.244207421	18.37282415
3.539040707	0.207474715	0.243745943	18.35256522
3.54819653	0.207037188	0.243285278	18.33232419
3.557352352	0.206600534	0.242825426	18.31210105
3.566508175	0.20616475	0.242366383	18.29189579
3.575663997	0.205729836	0.24190815	18.27170838
3.58481982	0.20529579	0.241450725	18.25153882
3.593975642	0.204862609	0.240994105	18.2313871
3.603131465	0.204430293	0.240538291	18.21125319
3.612287287	0.203998839	0.240083281	18.19113708
3.62144311	0.203568246	0.239629073	18.17103877
3.630598932	0.203138513	0.239175665	18.15095823
3.639754755	0.202709637	0.238723058	18.13089544
3.648910577	0.202281617	0.238271248	18.11085041
3.6580664	0.201854452	0.237820235	18.09082311
3.667222222	0.201428139	0.237370018	18.07081352
3.675925197	0.201230706	0.237186799	18.07039903
3.684628171	0.201033405	0.237003647	18.06997891
3.693331146	0.200836234	0.236820564	18.06955318
3.702034121	0.200639194	0.236637547	18.06912185
3.710737095	0.200442286	0.236454599	18.06868491
3.71944007	0.200245508	0.23627172	18.06824238
3.728143044	0.200048862	0.236088908	18.06779426
3.736846019	0.199852347	0.235906165	18.06734056
3.745548994	0.199655963	0.23572349	18.06688129
3.754251968	0.199459711	0.235540884	18.06641645
3.762954943	0.19926359	0.235358347	18.06594606
3.771657918	0.199067601	0.235175879	18.0654701
3.780360892	0.198871743	0.234993481	18.0649886
3.789063867	0.198676017	0.234811151	18.06450156
3.797766841	0.198480422	0.234628891	18.06400899
3.806469816	0.19828496	0.2344467	18.06351088
3.815172791	0.198089629	0.234264579	18.06300726
3.823875765	0.197894429	0.234082528	18.06249812
3.83257874	0.197699362	0.233900547	18.06198348
3.841281715	0.197504427	0.233718636	18.06146333
3.849984689	0.197309624	0.233536795	18.06093769
3.858687664	0.197114953	0.233355025	18.06040656
3.867390638	0.196920414	0.233173325	18.05986995
3.876093613	0.196726007	0.232991696	18.05932787
3.884796588	0.196531732	0.232810137	18.05878031
3.893499562	0.19633759	0.23262865	18.0582273
3.902202537	0.19614358	0.232447233	18.05766883
3.910905512	0.195949702	0.232265888	18.05710491
3.919608486	0.195755957	0.232084614	18.05653555
3.928311461	0.195562345	0.231903411	18.05596075
3.937014436	0.195368865	0.23172228	18.05538052
3.94571741	0.195175517	0.23154122	18.05479487
3.954420385	0.194982302	0.231360233	18.05420381
3.963123359	0.19478922	0.231179317	18.05360733
3.971826334	0.194596271	0.230998474	18.05300545
3.980529309	0.194403454	0.230817702	18.05239818
3.989232283	0.19421077	0.230637003	18.05178551
3.997935258	0.19401822	0.230456377	18.05116746
4.006638233	0.193825802	0.230275823	18.05054404
4.015341207	0.193633517	0.230095342	18.04991524
4.024044182	0.193441365	0.229914933	18.04928108
4.032747156	0.193249346	0.229734598	18.04864156
4.041450131	0.19305746	0.229554336	18.04799668
4.050153106	0.192865708	0.229374146	18.04734647
4.05885608	0.192674088	0.229194031	18.04669091
4.067559055	0.192482602	0.229013988	18.04603002
4.07626203	0.192291249	0.22883402	18.04536381
4.084965004	0.19210003	0.228654125	18.04469228
4.093667979	0.191908944	0.228474304	18.04401543
4.102370953	0.191717991	0.228294556	18.04333328
4.111073928	0.191527172	0.228114883	18.04264583
4.119776903	0.191336486	0.227935284	18.04195308
4.128479877	0.191145934	0.22775576	18.04125505
4.137182852	0.190955516	0.227576309	18.04055173
4.145885827	0.190765231	0.227396934	18.03984314
4.154588801	0.19057508	0.227217633	18.03912928
4.163291776	0.190385062	0.227038407	18.03841016
4.171994751	0.190195178	0.226859255	18.03768579
4.180697725	0.190005428	0.226680179	18.03695616
4.1894007	0.189815812	0.226501178	18.0362213
4.198103674	0.18962633	0.226322252	18.03548119
4.206806649	0.189436981	0.226143402	18.03473586
4.215509624	0.189247767	0.225964627	18.0339853
4.224212598	0.189058686	0.225785927	18.03322952
4.232915573	0.188869739	0.225607304	18.03246853
4.241618548	0.188680927	0.225428756	18.03170234
4.250321522	0.188492248	0.225250284	18.03093095
4.259024497	0.188303704	0.225071889	18.03015437
4.267727471	0.188115294	0.224893569	18.0293726
4.276430446	0.187927018	0.224715326	18.02858565
4.285133421	0.187738876	0.224537159	18.02779353
4.293836395	0.187550868	0.224359068	18.02699624
4.30253937	0.187362995	0.224181055	18.02619379
4.311242345	0.187175256	0.224003118	18.02538618
4.319945319	0.186987651	0.223825258	18.02457343
4.328648294	0.186800181	0.223647474	18.02375553
4.337351269	0.186612845	0.223469768	18.0229325
4.346054243	0.186425643	0.223292139	18.02210434
4.354757218	0.186238576	0.223114588	18.02127105
4.363460192	0.186051643	0.222937114	18.02043265
4.372163167	0.185864845	0.222759717	18.01958914
4.380866142	0.185678182	0.222582398	18.01874052
4.389569116	0.185491653	0.222405156	18.0178868
4.398272091	0.185305258	0.222227993	18.017028
4.406975066	0.185118999	0.222050907	18.0161641
4.41567804	0.184932873	0.2218739	18.01529513
4.424381015	0.184746883	0.22169697	18.01442108
4.433083989	0.184561027	0.221520119	18.01354196
4.441786964	0.184375306	0.221343346	18.01265779
4.450489939	0.18418972	0.221166652	18.01176855
4.459192913	0.184004268	0.220990036	18.01087427
4.467895888	0.183818952	0.220813499	18.00997495
4.476598863	0.18363377	0.22063704	18.00907059
4.485301837	0.183448723	0.220460661	18.0081612
4.494004812	0.183263811	0.22028436	18.00724678
4.502707786	0.183079033	0.220108139	18.00632735
4.511410761	0.182894391	0.219931997	18.0054029
4.520113736	0.182709883	0.219755934	18.00447345
4.52881671	0.182525511	0.21957995	18.003539
4.537519685	0.182341273	0.219404046	18.00259956
4.54622266	0.182157171	0.219228221	18.00165512
4.554925634	0.181973204	0.219052476	18.00070571
4.563628609	0.181789371	0.218876811	17.99975132
4.572331584	0.181605674	0.218701226	17.99879196
4.581034558	0.181422111	0.218525721	17.99782764
4.589737533	0.181238684	0.218350296	17.99685836
4.598440507	0.181055392	0.218174951	17.99588413
4.607143482	0.180872235	0.217999686	17.99490496
4.615846457	0.180689213	0.217824501	17.99392085
4.624549431	0.180506327	0.217649398	17.9929318
4.633252406	0.180323575	0.217474374	17.99193783
4.641955381	0.180140959	0.217299431	17.99093894
4.650658355	0.179958478	0.21712457	17.98993513
4.65936133	0.179776133	0.216949788	17.98892641
4.668064304	0.179593922	0.216775088	17.98791279
4.676767279	0.179411847	0.216600469	17.98689428
4.685470254	0.179229907	0.216425931	17.98587088
4.694173228	0.179048102	0.216251474	17.98484259
4.702876203	0.178866433	0.216077099	17.98380942
4.711579178	0.178684899	0.215902804	17.98277138
4.720282152	0.1785035	0.215728592	17.98172847
4.728985127	0.178322237	0.215554461	17.98068071
4.737688101	0.178141109	0.215380411	17.97962809
4.746391076	0.177960116	0.215206444	17.97857062
4.755094051	0.177779259	0.215032558	17.97750831
4.763797025	0.177598537	0.214858754	17.97644116
4.7725	0.177417951	0.214685032	17.97536918
4.781311653	0.176991447	0.214214151	17.94955389
4.790123306	0.176565841	0.213744148	17.92376276
4.798934959	0.176141131	0.213275023	17.89799577
4.807746612	0.175717315	0.212806773	17.87225289
4.816558266	0.175294392	0.212339397	17.8465341
4.825369919	0.174872361	0.211872895	17.82083939
4.834181572	0.174451218	0.211407263	17.79516874
4.842993225	0.174030963	0.210942501	17.76952213
4.851804878	0.173611594	0.210478607	17.74389954
4.860616531	0.173193109	0.21001558	17.71830095
4.869428184	0.172775506	0.209553418	17.69272633
4.878239837	0.172358784	0.20909212	17.66717568
4.887051491	0.17194294	0.208631684	17.64164896
4.895863144	0.171527974	0.208172109	17.61614617
4.904674797	0.171113883	0.207713394	17.59066728
4.91348645	0.170700665	0.207255535	17.56521228
4.922298103	0.17028832	0.206798534	17.53978114
4.931109756	0.169876844	0.206342387	17.51437384
4.939921409	0.169466237	0.205887093	17.48899037
4.948733062	0.169056497	0.205432652	17.4636307
4.957544715	0.168647623	0.20497906	17.43829482
4.966356369	0.168239611	0.204526318	17.41298271
4.975168022	0.167832461	0.204074423	17.38769435
4.983979675	0.167426171	0.203623375	17.36242971
4.992791328	0.16702074	0.20317317	17.33718879
5.001602981	0.166616165	0.202723809	17.31197156
5.010414634	0.166212445	0.20227529	17.286778
5.019226287	0.165809578	0.201827611	17.26160809
5.02803794	0.165407563	0.20138077	17.23646182
5.036849594	0.165006398	0.200934767	17.21133916
5.045661247	0.164606081	0.2004896	17.18624009
5.0544729	0.164206611	0.200045267	17.1611646
5.063284553	0.163807985	0.199601767	17.13611267
5.072096206	0.163410203	0.199159099	17.11108428
5.080907859	0.163013262	0.198717261	17.08607941
5.089719512	0.162617162	0.198276251	17.06109803
5.098531165	0.162221899	0.197836069	17.03614014
5.107342818	0.161827473	0.197396713	17.01120571
5.116154472	0.161433882	0.196958181	16.98629473
5.124966125	0.161041125	0.196520471	16.96140716
5.133777778	0.160649199	0.196083584	16.93654301
5.142589431	0.160258103	0.195647517	16.91170224
5.151401084	0.159867836	0.195212268	16.88688483
5.160212737	0.159478395	0.194777837	16.86209078
5.16902439	0.159089779	0.194344221	16.83732006
5.177836043	0.158701988	0.19391142	16.81257264
5.186647697	0.158315017	0.193479432	16.78784852
5.19545935	0.157928868	0.193048256	16.76314767
5.204271003	0.157543537	0.19261789	16.73847008
5.213082656	0.157159023	0.192188333	16.71381572
5.221894309	0.156775324	0.191759583	16.68918458
5.230705962	0.156392439	0.19133164	16.66457664
5.239517615	0.156010367	0.190904501	16.63999187
5.248329268	0.155629105	0.190478165	16.61543027
5.257140921	0.155248652	0.190052631	16.5908918
5.265952575	0.154869006	0.189627898	16.56637646
5.274764228	0.154490167	0.189203964	16.54188423
5.283575881	0.154112131	0.188780828	16.51741508
5.292387534	0.153734899	0.188358488	16.492969
5.301199187	0.153358467	0.187936943	16.46854596
5.31001084	0.152982835	0.187516192	16.44414596
5.318822493	0.152608001	0.187096233	16.41976896
5.327634146	0.152233963	0.186677064	16.39541496
5.336445799	0.15186072	0.186258686	16.37108393
5.345257453	0.151488271	0.185841095	16.34677586
5.354069106	0.151116613	0.185424291	16.32249072
5.362880759	0.150745745	0.185008273	16.2982285
5.371692412	0.150375665	0.184593039	16.27398918
5.380504065	0.150006373	0.184178587	16.24977274
5.389315718	0.149637866	0.183764917	16.22557917
5.398127371	0.149270142	0.183352027	16.20140843
5.406939024	0.148903201	0.182939915	16.17726053
5.415750678	0.148537041	0.182528581	16.15313542
5.424562331	0.148171661	0.182118022	16.12903311
5.433373984	0.147807057	0.181708238	16.10495357
5.442185637	0.14744323	0.181299228	16.08089678
5.45099729	0.147080178	0.180890989	16.05686272
5.459808943	0.146717899	0.180483521	16.03285137
5.468620596	0.146356391	0.180076822	16.00886272
5.477432249	0.145995653	0.179670891	15.98489675
5.486243902	0.145635684	0.179265727	15.96095344
5.495055556	0.145276482	0.178861328	15.93703277
5.503867209	0.144918046	0.178457693	15.91313472
5.512678862	0.144560373	0.17805482	15.88925928
5.521490515	0.144203463	0.177652709	15.86540642
5.530302168	0.143847314	0.177251358	15.84157613
5.539113821	0.143491924	0.176850765	15.81776839
5.547925474	0.143137292	0.17645093	15.79398318
5.556737127	0.142783417	0.176051851	15.77022048
5.565548781	0.142430296	0.175653526	15.74648028
5.574360434	0.14207793	0.175255955	15.72276255
5.583172087	0.141726315	0.174859136	15.69906728
5.59198374	0.14137545	0.174463068	15.67539445
5.600795393	0.141025335	0.174067749	15.65174405
5.609607046	0.140675967	0.173673179	15.62811604
5.618418699	0.140327345	0.173279355	15.60451042
5.627230352	0.139979468	0.172886277	15.58092717
5.636042005	0.139632334	0.172493943	15.55736627
5.644853659	0.139285941	0.172102352	15.53382769
5.653665312	0.138940289	0.171711503	15.51031144
5.662476965	0.138595375	0.171321394	15.48681747
5.671288618	0.138251198	0.170932025	15.46334578
5.680100271	0.137907758	0.170543393	15.43989635
5.688911924	0.137565051	0.170155498	15.41646916
5.697723577	0.137223078	0.169768339	15.39306419
5.70653523	0.136881836	0.169381913	15.36968143
5.715346884	0.136541323	0.16899622	15.34632085
5.724158537	0.13620154	0.168611258	15.32298244
5.73297019	0.135862483	0.168227027	15.29966618
5.741781843	0.135524152	0.167843525	15.27637206
5.750593496	0.135186545	0.16746075	15.25310004
5.759405149	0.134849661	0.167078702	15.22985013
5.768216802	0.134513499	0.166697379	15.20662229
5.777028455	0.134178056	0.166316779	15.18341651
5.785840108	0.133843332	0.165936903	15.16023278
5.794651762	0.133509324	0.165557748	15.13707107
5.803463415	0.133176033	0.165179313	15.11393136
5.812275068	0.132843455	0.164801596	15.09081365
5.821086721	0.132511591	0.164424598	15.0677179
5.829898374	0.132180437	0.164048315	15.04464411
5.838710027	0.131849994	0.163672748	15.02159225
5.84752168	0.131520259	0.163297895	14.99856231
5.856333333	0.131191232	0.162923754	14.97555428
5.865144987	0.13086291	0.162550325	14.95256812
5.87395664	0.130535292	0.162177606	14.92960382
5.882768293	0.130208378	0.161805596	14.90666138
5.891579946	0.129882165	0.161434294	14.88374076
5.900391599	0.129556652	0.161063698	14.86084195
5.909203252	0.129231838	0.160693807	14.83796494
5.918014905	0.128907721	0.16032462	14.8151097
5.926826558	0.128584301	0.159956136	14.79227621
5.935638211	0.128261574	0.159588354	14.76946447
5.944449865	0.127939542	0.159221272	14.74667445
5.953261518	0.127618201	0.158854889	14.72390614
5.962073171	0.12729755	0.158489204	14.70115951
5.970884824	0.126977589	0.158124216	14.67843455
5.979696477	0.126658315	0.157759923	14.65573124
5.98850813	0.126339728	0.157396324	14.63304957
5.997319783	0.126021826	0.157033419	14.61038951
6.006131436	0.125704608	0.156671205	14.58775105
6.01494309	0.125388071	0.156309682	14.56513417
6.023754743	0.125072216	0.155948849	14.54253886
6.032566396	0.12475704	0.155588703	14.51996509
6.041378049	0.124442543	0.155229245	14.49741285
6.050189702	0.124128723	0.154870472	14.47488213
6.059001355	0.123815578	0.154512385	14.45237289
6.067813008	0.123503107	0.15415498	14.42988514
6.076624661	0.123191309	0.153798258	14.40741884
6.085436314	0.122880183	0.153442217	14.38497398
6.094247968	0.122569727	0.153086856	14.36255054
6.103059621	0.122259939	0.152732173	14.34014852
6.111871274	0.12195082	0.152378168	14.31776788
6.120682927	0.121642366	0.15202484	14.29540861
6.12949458	0.121334577	0.151672186	14.2730707
6.138306233	0.121027452	0.151320207	14.25075412
6.147117886	0.120720989	0.1509689	14.22845886
6.155929539	0.120415187	0.150618265	14.20618491
6.164741192	0.120110045	0.150268301	14.18393223
6.173552846	0.119805561	0.149919005	14.16170083
6.182364499	0.119501734	0.149570378	14.13949068
6.191176152	0.119198563	0.149222418	14.11730175
6.199987805	0.118896046	0.148875123	14.09513405
6.208799458	0.118594182	0.148528494	14.07298754
6.217611111	0.118292969	0.148182527	14.05086221
6.226422764	0.117992408	0.147837223	14.02875805
6.235234417	0.117692495	0.14749258	14.00667503
6.244046071	0.11739323	0.147148598	13.98461314
6.252857724	0.117094612	0.146805274	13.96257237
6.261669377	0.11679664	0.146462607	13.94055268
6.27048103	0.116499311	0.146120597	13.91855408
6.279292683	0.116202625	0.145779243	13.89657653
6.288104336	0.11590658	0.145438543	13.87462003
6.296915989	0.115611176	0.145098496	13.85268456
6.305727642	0.11531641	0.144759101	13.83077009
6.314539295	0.115022282	0.144420357	13.80887662
6.323350949	0.114728791	0.144082262	13.78700411
6.332162602	0.114435934	0.143744816	13.76515257
6.340974255	0.114143712	0.143408018	13.74332197
6.349785908	0.113852122	0.143071866	13.72151229
6.358597561	0.113561163	0.142736358	13.69972352
6.367409214	0.113270834	0.142401495	13.67795563
6.376220867	0.112981134	0.142067275	13.65620862
6.38503252	0.112692062	0.141733697	13.63448246
6.393844174	0.112403615	0.141400759	13.61277714
6.402655827	0.112115794	0.141068461	13.59109264
6.41146748	0.111828597	0.140736802	13.56942895
6.420279133	0.111542022	0.140405779	13.54778604
6.429090786	0.111256069	0.140075393	13.52616391
6.437902439	0.110970735	0.139745642	13.50456252
6.446714092	0.11068602	0.139416525	13.48298188
6.455525745	0.110401923	0.139088041	13.46142195
6.464337398	0.110118442	0.138760188	13.43988272
6.473149052	0.109835577	0.138432966	13.41836418
6.481960705	0.109553325	0.138106374	13.39686631
6.490772358	0.109271686	0.13778041	13.37538909
6.499584011	0.108990658	0.137455074	13.35393251
6.508395664	0.108710241	0.137130363	13.33249654
6.517207317	0.108430432	0.136806278	13.31108117
6.52601897	0.108151232	0.136482817	13.28968639
6.534830623	0.107872637	0.136159979	13.26831218
6.543642277	0.107594649	0.135837763	13.24695852
6.55245393	0.107317264	0.135516167	13.22562539
6.561265583	0.107040482	0.135195192	13.20431278
6.570077236	0.106764302	0.134874835	13.18302067
6.578888889	0.106488723	0.134555095	13.16174904
