# Supplementary material for: Channel Geometry Controls on Chemical Behavior in Rivers: Insights from a Comparative Field Study
Source: ACS ES T Water. 2025 Sep 9;5(10):5785–96. doi: 10.1021/acsestwater.4c01203 (PMC12519465; doi:10.1021/acsestwater.4c01203)
Supplement: Supplementary file 2 [file ew4c01203_si_002.zip › Figure Data and Source Code/5 Calder_Chem_Results.csv]

Distance	Time	NH4	NH4_SEM	CAF	CAF_SEM	LAS	LAS_SEM
0	0	0.3122	0.003322399	0.295459576	0.02838596	14.47271592	1.117419859
3.11	1.295678782	0.29975	0.003099059	0.525480937	0.077287398	7.888091077	0.622543543
6.19	3.250355987	0.292175	0.004751381	0.252380137	0.006136448	9.437328816	0.582041069
8.3	4.589436799	0.2872	0.003851839	0.256807807	0.00429279	12.68948513	1.381237757
11.39	7.0022401	0.275375	0.0024036	0.219622835	0.021560669	11.8167094	2.412747664
12.7	8.025143765	0.266875	0.004265633	0.236633758	0.001509208	11.51898012	3.414637931
