# Supplementary material for: Channel Geometry Controls on Chemical Behavior in Rivers: Insights from a Comparative Field Study
Source: ACS ES T Water. 2025 Sep 9;5(10):5785–96. doi: 10.1021/acsestwater.4c01203 (PMC12519465; doi:10.1021/acsestwater.4c01203)
Supplement: Supplementary file 2 [file ew4c01203_si_002.zip › Figure Data and Source Code/6 Calder_Interpolated_Results.csv]

Time_Interpolation	NH4_Interpolation	CAF_Interpolation	LAS_Interpolation
0	0.3122	0.295459576	14.47271592
0.00416617	0.312119028	0.295382946	14.46795758
0.008332339	0.312038055	0.295306315	14.46319982
0.012498509	0.311957083	0.295229685	14.45844265
0.016664679	0.311876111	0.295153054	14.45368608
0.020830849	0.311795139	0.295076424	14.44893009
0.024997018	0.311714166	0.294999794	14.4441747
0.029163188	0.311633194	0.294923163	14.4394199
0.033329358	0.311552222	0.294846533	14.43466568
0.037495527	0.31147125	0.294769902	14.42991206
0.041661697	0.311390277	0.294693272	14.42515903
0.045827867	0.311309305	0.294616641	14.42040659
0.049994037	0.311228333	0.294540011	14.41565474
0.054160206	0.311147361	0.29446338	14.41090348
0.058326376	0.311066388	0.29438675	14.40615281
0.062492546	0.310985416	0.294310119	14.40140273
0.066658715	0.310904444	0.294233489	14.39665324
0.070824885	0.310823472	0.294156859	14.39190434
0.074991055	0.310742499	0.294080228	14.38715604
0.079157225	0.310661527	0.294003598	14.38240832
0.083323394	0.310580555	0.293926967	14.37766119
0.087489564	0.310499583	0.293850337	14.37291465
0.091655734	0.31041861	0.293773706	14.3681687
0.095821904	0.310337638	0.293697076	14.36342334
0.099988073	0.310256666	0.293620445	14.35867857
0.104154243	0.310175694	0.293543815	14.35393439
0.108320413	0.310094721	0.293467184	14.3491908
0.112486582	0.310013749	0.293390554	14.3444478
0.116652752	0.309932777	0.293313924	14.33970539
0.120818922	0.309851805	0.293237293	14.33496357
0.124985092	0.309770832	0.293160663	14.33022234
0.129151261	0.30968986	0.293084032	14.3254817
0.133317431	0.309608888	0.293007402	14.32074164
0.137483601	0.309527916	0.292930771	14.31600218
0.14164977	0.309446943	0.292854141	14.3112633
0.14581594	0.309365971	0.29277751	14.30652502
0.14998211	0.309284999	0.29270088	14.30178732
0.15414828	0.309204027	0.292624249	14.29705021
0.158314449	0.309123054	0.292547619	14.29231369
0.162480619	0.309042082	0.292470989	14.28757776
0.166646789	0.30896111	0.292394358	14.28284242
0.170812958	0.308880138	0.292317728	14.27810767
0.174979128	0.308799165	0.292241097	14.2733735
0.179145298	0.308718193	0.292164467	14.26863993
0.183311468	0.308637221	0.292087836	14.26390694
0.187477637	0.308556249	0.292011206	14.25917454
0.191643807	0.308475276	0.291934575	14.25444273
0.195809977	0.308394304	0.291857945	14.24971151
0.199976146	0.308313332	0.291781314	14.24498088
0.204142316	0.30823236	0.291704684	14.24025083
0.208308486	0.308151387	0.291628054	14.23552138
0.212474656	0.308070415	0.291551423	14.23079251
0.216640825	0.307989443	0.291474793	14.22606423
0.220806995	0.307908471	0.291398162	14.22133654
0.224973165	0.307827498	0.291321532	14.21660943
0.229139334	0.307746526	0.291244901	14.21188291
0.233305504	0.307665554	0.291168271	14.20715699
0.237471674	0.307584582	0.29109164	14.20243164
0.241637844	0.307503609	0.29101501	14.19770689
0.245804013	0.307422637	0.290938379	14.19298273
0.249970183	0.307341665	0.290861749	14.18825915
0.254136353	0.307260693	0.290785119	14.18353616
0.258302523	0.30717972	0.290708488	14.17881375
0.262468692	0.307098748	0.290631858	14.17409194
0.266634862	0.307017776	0.290555227	14.16937071
0.270801032	0.306936804	0.290478597	14.16465007
0.274967201	0.306855831	0.290401966	14.15993002
0.279133371	0.306774859	0.290325336	14.15521055
0.283299541	0.306693887	0.290248705	14.15049167
0.287465711	0.306612915	0.290172075	14.14577338
0.29163188	0.306531942	0.290095444	14.14105568
0.29579805	0.30645097	0.290018814	14.13633856
0.29996422	0.306369998	0.289942184	14.13162203
0.304130389	0.306289026	0.289865553	14.12690608
0.308296559	0.306208053	0.289788923	14.12219072
0.312462729	0.306127081	0.289712292	14.11747595
0.316628899	0.306046109	0.289635662	14.11276177
0.320795068	0.305965137	0.289559031	14.10804817
0.324961238	0.305884164	0.289482401	14.10333516
0.329127408	0.305803192	0.28940577	14.09862274
0.333293577	0.30572222	0.28932914	14.0939109
0.337459747	0.305641247	0.289252509	14.08919965
0.341625917	0.305560275	0.289175879	14.08448898
0.345792087	0.305479303	0.289099249	14.0797789
0.349958256	0.305398331	0.289022618	14.07506941
0.354124426	0.305317358	0.288945988	14.07036051
0.358290596	0.305236386	0.288869357	14.06565218
0.362456765	0.305155414	0.288792727	14.06094445
0.366622935	0.305074442	0.288716096	14.0562373
0.370789105	0.304993469	0.288639466	14.05153074
0.374955275	0.304912497	0.288562835	14.04682476
0.379121444	0.304831525	0.288486205	14.04211937
0.383287614	0.304750553	0.288409575	14.03741457
0.387453784	0.30466958	0.288332944	14.03271035
0.391619954	0.304588608	0.288256314	14.02800671
0.395786123	0.304507636	0.288179683	14.02330367
0.399952293	0.304426664	0.288103053	14.0186012
0.404118463	0.304345691	0.288026422	14.01389933
0.408284632	0.304264719	0.287949792	14.00919803
0.412450802	0.304183747	0.287873161	14.00449733
0.416616972	0.304102775	0.287796531	13.99979721
0.420783142	0.304021802	0.2877199	13.99509767
0.424949311	0.30394083	0.28764327	13.99039872
0.429115481	0.303859858	0.28756664	13.98570035
0.433281651	0.303778886	0.287490009	13.98100257
0.43744782	0.303697913	0.287413379	13.97630538
0.44161399	0.303616941	0.287336748	13.97160877
0.44578016	0.303535969	0.287260118	13.96691274
0.44994633	0.303454997	0.287183487	13.9622173
0.454112499	0.303374024	0.287106857	13.95752244
0.458278669	0.303293052	0.287030226	13.95282817
0.462444839	0.30321208	0.286953596	13.94813448
0.466611008	0.303131108	0.286876965	13.94344138
0.470777178	0.303050135	0.286800335	13.93874886
0.474943348	0.302969163	0.286723705	13.93405693
0.479109518	0.302888191	0.286647074	13.92936558
0.483275687	0.302807219	0.286570444	13.92467481
0.487441857	0.302726246	0.286493813	13.91998463
0.491608027	0.302645274	0.286417183	13.91529504
0.495774196	0.302564302	0.286340552	13.91060603
0.499940366	0.30248333	0.286263922	13.9059176
0.504106536	0.302402357	0.286187291	13.90122975
0.508272706	0.302321385	0.286110661	13.89654249
0.512438875	0.302240413	0.28603403	13.89185582
0.516605045	0.302159441	0.2859574	13.88716972
0.520771215	0.302078468	0.28588077	13.88248422
0.524937384	0.301997496	0.285804139	13.87779929
0.529103554	0.301916524	0.285727509	13.87311495
0.533269724	0.301835552	0.285650878	13.86843119
0.537435894	0.301754579	0.285574248	13.86374802
0.541602063	0.301673607	0.285497617	13.85906543
0.545768233	0.301592635	0.285420987	13.85438342
0.549934403	0.301511663	0.285344356	13.849702
0.554100573	0.30143069	0.285267726	13.84502116
0.558266742	0.301349718	0.285191095	13.8403409
0.562432912	0.301268746	0.285114465	13.83566123
0.566599082	0.301187774	0.285037835	13.83098214
0.570765251	0.301106801	0.284961204	13.82630363
0.574931421	0.301025829	0.284884574	13.82162571
0.579097591	0.300944857	0.284807943	13.81694836
0.583263761	0.300863885	0.284731313	13.81227161
0.58742993	0.300782912	0.284654682	13.80759543
0.5915961	0.30070194	0.284578052	13.80291984
0.59576227	0.300620968	0.284501421	13.79824483
0.599928439	0.300539996	0.284424791	13.7935704
0.604094609	0.300459023	0.28434816	13.78889656
0.608260779	0.300378051	0.28427153	13.78422329
0.612426949	0.300297079	0.2841949	13.77955061
0.616593118	0.300216107	0.284118269	13.77487852
0.620759288	0.300135134	0.284041639	13.770207
0.624925458	0.300054162	0.283965008	13.76553607
0.629091627	0.29997319	0.283888378	13.76086572
0.633257797	0.299892218	0.283811747	13.75619595
0.637423967	0.299811245	0.283735117	13.75152677
0.641590137	0.299730273	0.283658486	13.74685816
0.645756306	0.299649301	0.283581856	13.74219014
0.649922476	0.299568329	0.283505225	13.7375227
0.654088646	0.299487356	0.283428595	13.73285584
0.658254815	0.299406384	0.283351965	13.72818957
0.662420985	0.299325412	0.283275334	13.72352387
0.666587155	0.299244439	0.283198704	13.71885876
0.670753325	0.299163467	0.283122073	13.71419423
0.674919494	0.299082495	0.283045443	13.70953028
0.679085664	0.299001523	0.282968812	13.70486692
0.683251834	0.29892055	0.282892182	13.70020413
0.687418003	0.298839578	0.282815551	13.69554193
0.691584173	0.298758606	0.282738921	13.6908803
0.695750343	0.298677634	0.28266229	13.68621926
0.699916513	0.298596661	0.28258566	13.6815588
0.704082682	0.298515689	0.28250903	13.67689892
0.708248852	0.298434717	0.282432399	13.67223963
0.712415022	0.298353745	0.282355769	13.66758091
0.716581192	0.298272772	0.282279138	13.66292277
0.720747361	0.2981918	0.282202508	13.65826522
0.724913531	0.298110828	0.282125877	13.65360825
0.729079701	0.298029856	0.282049247	13.64895185
0.73324587	0.297948883	0.281972616	13.64429604
0.73741204	0.297867911	0.281895986	13.63964081
0.74157821	0.297786939	0.281819355	13.63498616
0.74574438	0.297705967	0.281742725	13.63033209
0.749910549	0.297624994	0.281666095	13.6256786
0.754076719	0.297544022	0.281589464	13.62102569
0.758242889	0.29746305	0.281512834	13.61637337
0.762409058	0.297382078	0.281436203	13.61172162
0.766575228	0.297301105	0.281359573	13.60707045
0.770741398	0.297220133	0.281282942	13.60241986
0.774907568	0.297139161	0.281206312	13.59776986
0.779073737	0.297058189	0.281129681	13.59312043
0.783239907	0.296977216	0.281053051	13.58847158
0.787406077	0.296896244	0.280976421	13.58382332
0.791572246	0.296815272	0.28089979	13.57917563
0.795738416	0.2967343	0.28082316	13.57452853
0.799904586	0.296653327	0.280746529	13.569882
0.804070756	0.296572355	0.280669899	13.56523605
0.808236925	0.296491383	0.280593268	13.56059069
0.812403095	0.296410411	0.280516638	13.5559459
0.816569265	0.296329438	0.280440007	13.55130169
0.820735434	0.296248466	0.280363377	13.54665806
0.824901604	0.296167494	0.280286746	13.54201502
0.829067774	0.296086522	0.280210116	13.53737255
0.833233944	0.296005549	0.280133486	13.53273066
0.837400113	0.295924577	0.280056855	13.52808935
0.841566283	0.295843605	0.279980225	13.52344862
0.845732453	0.295762633	0.279903594	13.51880847
0.849898622	0.29568166	0.279826964	13.51416889
0.854064792	0.295600688	0.279750333	13.5095299
0.858230962	0.295519716	0.279673703	13.50489149
0.862397132	0.295438744	0.279597072	13.50025365
0.866563301	0.295357771	0.279520442	13.4956164
0.870729471	0.295276799	0.279443811	13.49097972
0.874895641	0.295195827	0.279367181	13.48634362
0.879061811	0.295114855	0.279290551	13.4817081
0.88322798	0.295033882	0.27921392	13.47707316
0.88739415	0.29495291	0.27913729	13.4724388
0.89156032	0.294871938	0.279060659	13.46780502
0.895726489	0.294790966	0.278984029	13.46317181
0.899892659	0.294709993	0.278907398	13.45853919
0.904058829	0.294629021	0.278830768	13.45390714
0.908224999	0.294548049	0.278754137	13.44927567
0.912391168	0.294467077	0.278677507	13.44464478
0.916557338	0.294386104	0.278600876	13.44001446
0.920723508	0.294305132	0.278524246	13.43538473
0.924889677	0.29422416	0.278447616	13.43075557
0.929055847	0.294143188	0.278370985	13.426127
0.933222017	0.294062215	0.278294355	13.42149899
0.937388187	0.293981243	0.278217724	13.41687157
0.941554356	0.293900271	0.278141094	13.41224473
0.945720526	0.293819299	0.278064463	13.40761846
0.949886696	0.293738326	0.277987833	13.40299277
0.954052865	0.293657354	0.277911202	13.39836766
0.958219035	0.293576382	0.277834572	13.39374313
0.962385205	0.29349541	0.277757941	13.38911917
0.966551375	0.293414437	0.277681311	13.3844958
0.970717544	0.293333465	0.277604681	13.379873
0.974883714	0.293252493	0.27752805	13.37525077
0.979049884	0.293171521	0.27745142	13.37062913
0.983216053	0.293090548	0.277374789	13.36600806
0.987382223	0.293009576	0.277298159	13.36138757
0.991548393	0.292928604	0.277221528	13.35676765
0.995714563	0.292847631	0.277144898	13.35214832
0.999880732	0.292766659	0.277068267	13.34752956
1.004046902	0.292685687	0.276991637	13.34291138
1.008213072	0.292604715	0.276915006	13.33829377
1.012379242	0.292523742	0.276838376	13.33367674
1.016545411	0.29244277	0.276761746	13.32906029
1.020711581	0.292361798	0.276685115	13.32444442
1.024877751	0.292280826	0.276608485	13.31982912
1.02904392	0.292199853	0.276531854	13.3152144
1.03321009	0.292118881	0.276455224	13.31060025
1.03737626	0.292037909	0.276378593	13.30598668
1.04154243	0.291956937	0.276301963	13.30137369
1.045708599	0.291875964	0.276225332	13.29676128
1.049874769	0.291794992	0.276148702	13.29214944
1.054040939	0.29171402	0.276072071	13.28753818
1.058207108	0.291633048	0.275995441	13.28292749
1.062373278	0.291552075	0.275918811	13.27831738
1.066539448	0.291471103	0.27584218	13.27370785
1.070705618	0.291390131	0.27576555	13.26909889
1.074871787	0.291309159	0.275688919	13.26449051
1.079037957	0.291228186	0.275612289	13.2598827
1.083204127	0.291147214	0.275535658	13.25527548
1.087370296	0.291066242	0.275459028	13.25066882
1.091536466	0.29098527	0.275382397	13.24606274
1.095702636	0.290904297	0.275305767	13.24145724
1.099868806	0.290823325	0.275229136	13.23685232
1.104034975	0.290742353	0.275152506	13.23224797
1.108201145	0.290661381	0.275075876	13.22764419
1.112367315	0.290580408	0.274999245	13.22304099
1.116533484	0.290499436	0.274922615	13.21843837
1.120699654	0.290418464	0.274845984	13.21383632
1.124865824	0.290337492	0.274769354	13.20923485
1.129031994	0.290256519	0.274692723	13.20463395
1.133198163	0.290175547	0.274616093	13.20003363
1.137364333	0.290094575	0.274539462	13.19543388
1.141530503	0.290013603	0.274462832	13.19083471
1.145696672	0.28993263	0.274386202	13.18623611
1.149862842	0.289851658	0.274309571	13.18163809
1.154029012	0.289770686	0.274232941	13.17704064
1.158195182	0.289689714	0.27415631	13.17244377
1.162361351	0.289608741	0.27407968	13.16784748
1.166527521	0.289527769	0.274003049	13.16325175
1.170693691	0.289446797	0.273926419	13.15865661
1.174859861	0.289365825	0.273849788	13.15406203
1.17902603	0.289284852	0.273773158	13.14946804
1.1831922	0.28920388	0.273696527	13.14487461
1.18735837	0.289122908	0.273619897	13.14028176
1.191524539	0.289041936	0.273543267	13.13568949
1.195690709	0.288960963	0.273466636	13.13109779
1.199856879	0.288879991	0.273390006	13.12650666
1.204023049	0.288799019	0.273313375	13.12191611
1.208189218	0.288718047	0.273236745	13.11732613
1.212355388	0.288637074	0.273160114	13.11273673
1.216521558	0.288556102	0.273083484	13.1081479
1.220687727	0.28847513	0.273006853	13.10355965
1.224853897	0.288394158	0.272930223	13.09897197
1.229020067	0.288313185	0.272853592	13.09438486
1.233186237	0.288232213	0.272776962	13.08979833
1.237352406	0.288151241	0.272700332	13.08521237
1.241518576	0.288070269	0.272623701	13.08062698
1.245684746	0.287989296	0.272547071	13.07604217
1.249850915	0.287908324	0.27247044	13.07145793
1.254017085	0.287827352	0.27239381	13.06687427
1.258183255	0.28774638	0.272317179	13.06229118
1.262349425	0.287665407	0.272240549	13.05770866
1.266515594	0.287584435	0.272163918	13.05312671
1.270681764	0.287503463	0.272087288	13.04854534
1.274847934	0.287422491	0.272010657	13.04396455
1.279014103	0.287341518	0.271934027	13.03938432
1.283180273	0.287260546	0.271857397	13.03480467
1.287346443	0.287179574	0.271780766	13.03022559
1.291512613	0.287098602	0.271704136	13.02564709
1.295678782	0.287017629	0.271627505	13.02106916
1.302025137	0.287005275	0.271615814	13.01913147
1.308371491	0.286992922	0.271604122	13.01719405
1.314717846	0.286980568	0.271592431	13.0152569
1.321064201	0.286968214	0.27158074	13.01332001
1.327410555	0.28695586	0.271569048	13.01138338
1.33375691	0.286943507	0.271557357	13.00944702
1.340103264	0.286931153	0.271545666	13.00751092
1.346449619	0.286918799	0.271533974	13.00557508
1.352795973	0.286906445	0.271522283	13.00363951
1.359142328	0.286894092	0.271510592	13.00170421
1.365488682	0.286881738	0.2714989	12.99976916
1.371835037	0.286869384	0.271487209	12.99783439
1.378181392	0.28685703	0.271475518	12.99589987
1.384527746	0.286844676	0.271463826	12.99396562
1.390874101	0.286832323	0.271452135	12.99203163
1.397220455	0.286819969	0.271440444	12.99009791
1.40356681	0.286807615	0.271428752	12.98816445
1.409913164	0.286795261	0.271417061	12.98623125
1.416259519	0.286782908	0.271405369	12.98429832
1.422605874	0.286770554	0.271393678	12.98236565
1.428952228	0.2867582	0.271381987	12.98043325
1.435298583	0.286745846	0.271370295	12.9785011
1.441644937	0.286733493	0.271358604	12.97656923
1.447991292	0.286721139	0.271346913	12.97463761
1.454337646	0.286708785	0.271335221	12.97270626
1.460684001	0.286696431	0.27132353	12.97077517
1.467030355	0.286684077	0.271311839	12.96884435
1.47337671	0.286671724	0.271300147	12.96691379
1.479723065	0.28665937	0.271288456	12.96498349
1.486069419	0.286647016	0.271276765	12.96305345
1.492415774	0.286634662	0.271265073	12.96112368
1.498762128	0.286622309	0.271253382	12.95919417
1.505108483	0.286609955	0.271241691	12.95726493
1.511454837	0.286597601	0.271229999	12.95533595
1.517801192	0.286585247	0.271218308	12.95340723
1.524147546	0.286572893	0.271206616	12.95147877
1.530493901	0.28656054	0.271194925	12.94955058
1.536840256	0.286548186	0.271183234	12.94762265
1.54318661	0.286535832	0.271171542	12.94569498
1.549532965	0.286523478	0.271159851	12.94376758
1.555879319	0.286511125	0.27114816	12.94184044
1.562225674	0.286498771	0.271136468	12.93991356
1.568572028	0.286486417	0.271124777	12.93798694
1.574918383	0.286474063	0.271113086	12.93606059
1.581264738	0.28646171	0.271101394	12.9341345
1.587611092	0.286449356	0.271089703	12.93220868
1.593957447	0.286437002	0.271078012	12.93028311
1.600303801	0.286424648	0.27106632	12.92835781
1.606650156	0.286412294	0.271054629	12.92643277
1.61299651	0.286399941	0.271042938	12.92450799
1.619342865	0.286387587	0.271031246	12.92258348
1.625689219	0.286375233	0.271019555	12.92065923
1.632035574	0.286362879	0.271007863	12.91873524
1.638381929	0.286350526	0.270996172	12.91681151
1.644728283	0.286338172	0.270984481	12.91488805
1.651074638	0.286325818	0.270972789	12.91296485
1.657420992	0.286313464	0.270961098	12.91104191
1.663767347	0.28630111	0.270949407	12.90911923
1.670113701	0.286288757	0.270937715	12.90719682
1.676460056	0.286276403	0.270926024	12.90527467
1.68280641	0.286264049	0.270914333	12.90335278
1.689152765	0.286251695	0.270902641	12.90143115
1.69549912	0.286239342	0.27089095	12.89950978
1.701845474	0.286226988	0.270879259	12.89758868
1.708191829	0.286214634	0.270867567	12.89566784
1.714538183	0.28620228	0.270855876	12.89374726
1.720884538	0.286189927	0.270844185	12.89182694
1.727230892	0.286177573	0.270832493	12.88990689
1.733577247	0.286165219	0.270820802	12.88798709
1.739923602	0.286152865	0.270809111	12.88606756
1.746269956	0.286140511	0.270797419	12.88414829
1.752616311	0.286128158	0.270785728	12.88222928
1.758962665	0.286115804	0.270774036	12.88031054
1.76530902	0.28610345	0.270762345	12.87839205
1.771655374	0.286091096	0.270750654	12.87647383
1.778001729	0.286078743	0.270738962	12.87455587
1.784348083	0.286066389	0.270727271	12.87263817
1.790694438	0.286054035	0.27071558	12.87072073
1.797040793	0.286041681	0.270703888	12.86880356
1.803387147	0.286029328	0.270692197	12.86688664
1.809733502	0.286016974	0.270680506	12.86496999
1.816079856	0.28600462	0.270668814	12.8630536
1.822426211	0.285992266	0.270657123	12.86113747
1.828772565	0.285979912	0.270645432	12.8592216
1.83511892	0.285967559	0.27063374	12.85730599
1.841465274	0.285955205	0.270622049	12.85539065
1.847811629	0.285942851	0.270610358	12.85347556
1.854157984	0.285930497	0.270598666	12.85156074
1.860504338	0.285918144	0.270586975	12.84964618
1.866850693	0.28590579	0.270575283	12.84773188
1.873197047	0.285893436	0.270563592	12.84581784
1.879543402	0.285881082	0.270551901	12.84390406
1.885889756	0.285868728	0.270540209	12.84199054
1.892236111	0.285856375	0.270528518	12.84007729
1.898582466	0.285844021	0.270516827	12.83816429
1.90492882	0.285831667	0.270505135	12.83625156
1.911275175	0.285819313	0.270493444	12.83433909
1.917621529	0.28580696	0.270481753	12.83242688
1.923967884	0.285794606	0.270470061	12.83051492
1.930314238	0.285782252	0.27045837	12.82860323
1.936660593	0.285769898	0.270446679	12.82669181
1.943006947	0.285757545	0.270434987	12.82478064
1.949353302	0.285745191	0.270423296	12.82286973
1.955699657	0.285732837	0.270411605	12.82095908
1.962046011	0.285720483	0.270399913	12.8190487
1.968392366	0.285708129	0.270388222	12.81713857
1.97473872	0.285695776	0.27037653	12.81522871
1.981085075	0.285683422	0.270364839	12.8133191
1.987431429	0.285671068	0.270353148	12.81140976
1.993777784	0.285658714	0.270341456	12.80950068
2.000124138	0.285646361	0.270329765	12.80759186
2.006470493	0.285634007	0.270318074	12.80568329
2.012816848	0.285621653	0.270306382	12.80377499
2.019163202	0.285609299	0.270294691	12.80186695
2.025509557	0.285596945	0.270283	12.79995917
2.031855911	0.285584592	0.270271308	12.79805165
2.038202266	0.285572238	0.270259617	12.79614439
2.04454862	0.285559884	0.270247926	12.79423739
2.050894975	0.28554753	0.270236234	12.79233065
2.057241329	0.285535177	0.270224543	12.79042417
2.063587684	0.285522823	0.270212852	12.78851795
2.069934039	0.285510469	0.27020116	12.786612
2.076280393	0.285498115	0.270189469	12.7847063
2.082626748	0.285485762	0.270177777	12.78280086
2.088973102	0.285473408	0.270166086	12.78089568
2.095319457	0.285461054	0.270154395	12.77899076
2.101665811	0.2854487	0.270142703	12.7770861
2.108012166	0.285436346	0.270131012	12.7751817
2.114358521	0.285423993	0.270119321	12.77327757
2.120704875	0.285411639	0.270107629	12.77137369
2.12705123	0.285399285	0.270095938	12.76947007
2.133397584	0.285386931	0.270084247	12.76756671
2.139743939	0.285374578	0.270072555	12.76566361
2.146090293	0.285362224	0.270060864	12.76376077
2.152436648	0.28534987	0.270049173	12.76185819
2.158783002	0.285337516	0.270037481	12.75995587
2.165129357	0.285325163	0.27002579	12.75805381
2.171475712	0.285312809	0.270014099	12.75615201
2.177822066	0.285300455	0.270002407	12.75425047
2.184168421	0.285288101	0.269990716	12.75234919
2.190514775	0.285275747	0.269979024	12.75044817
2.19686113	0.285263394	0.269967333	12.7485474
2.203207484	0.28525104	0.269955642	12.7466469
2.209553839	0.285238686	0.26994395	12.74474666
2.215900193	0.285226332	0.269932259	12.74284667
2.222246548	0.285213979	0.269920568	12.74094695
2.228592903	0.285201625	0.269908876	12.73904748
2.234939257	0.285189271	0.269897185	12.73714827
2.241285612	0.285176917	0.269885494	12.73524933
2.247631966	0.285164563	0.269873802	12.73335064
2.253978321	0.28515221	0.269862111	12.73145221
2.260324675	0.285139856	0.26985042	12.72955404
2.26667103	0.285127502	0.269838728	12.72765613
2.273017385	0.285115148	0.269827037	12.72575848
2.279363739	0.285102795	0.269815346	12.72386109
2.285710094	0.285090441	0.269803654	12.72196395
2.292056448	0.285078087	0.269791963	12.72006708
2.298402803	0.285065733	0.269780271	12.71817046
2.304749157	0.28505338	0.26976858	12.71627411
2.311095512	0.285041026	0.269756889	12.71437801
2.317441866	0.285028672	0.269745197	12.71248217
2.323788221	0.285016318	0.269733506	12.71058659
2.330134576	0.285003964	0.269721815	12.70869127
2.33648093	0.284991611	0.269710123	12.70679621
2.342827285	0.284979257	0.269698432	12.7049014
2.349173639	0.284966903	0.269686741	12.70300686
2.355519994	0.284954549	0.269675049	12.70111257
2.361866348	0.284942196	0.269663358	12.69921854
2.368212703	0.284929842	0.269651667	12.69732477
2.374559057	0.284917488	0.269639975	12.69543126
2.380905412	0.284905134	0.269628284	12.69353801
2.387251767	0.28489278	0.269616593	12.69164502
2.393598121	0.284880427	0.269604901	12.68975228
2.399944476	0.284868073	0.26959321	12.6878598
2.40629083	0.284855719	0.269581518	12.68596759
2.412637185	0.284843365	0.269569827	12.68407563
2.418983539	0.284831012	0.269558136	12.68218392
2.425329894	0.284818658	0.269546444	12.68029248
2.431676249	0.284806304	0.269534753	12.67840129
2.438022603	0.28479395	0.269523062	12.67651037
2.444368958	0.284781597	0.26951137	12.6746197
2.450715312	0.284769243	0.269499679	12.67272929
2.457061667	0.284756889	0.269487988	12.67083913
2.463408021	0.284744535	0.269476296	12.66894924
2.469754376	0.284732181	0.269464605	12.6670596
2.47610073	0.284719828	0.269452914	12.66517022
2.482447085	0.284707474	0.269441222	12.6632811
2.48879344	0.28469512	0.269429531	12.66139224
2.495139794	0.284682766	0.26941784	12.65950364
2.501486149	0.284670413	0.269406148	12.65761529
2.507832503	0.284658059	0.269394457	12.6557272
2.514178858	0.284645705	0.269382765	12.65383937
2.520525212	0.284633351	0.269371074	12.6519518
2.526871567	0.284620997	0.269359383	12.65006448
2.533217921	0.284608644	0.269347691	12.64817742
2.539564276	0.28459629	0.269336	12.64629062
2.545910631	0.284583936	0.269324309	12.64440408
2.552256985	0.284571582	0.269312617	12.64251779
2.55860334	0.284559229	0.269300926	12.64063177
2.564949694	0.284546875	0.269289235	12.638746
2.571296049	0.284534521	0.269277543	12.63686048
2.577642403	0.284522167	0.269265852	12.63497523
2.583988758	0.284509814	0.269254161	12.63309023
2.590335113	0.28449746	0.269242469	12.63120549
2.596681467	0.284485106	0.269230778	12.62932101
2.603027822	0.284472752	0.269219087	12.62743678
2.609374176	0.284460398	0.269207395	12.62555281
2.615720531	0.284448045	0.269195704	12.6236691
2.622066885	0.284435691	0.269184013	12.62178565
2.62841324	0.284423337	0.269172321	12.61990245
2.634759594	0.284410983	0.26916063	12.61801951
2.641105949	0.28439863	0.269148938	12.61613683
2.647452304	0.284386276	0.269137247	12.61425441
2.653798658	0.284373922	0.269125556	12.61237224
2.660145013	0.284361568	0.269113864	12.61049033
2.666491367	0.284349215	0.269102173	12.60860867
2.672837722	0.284336861	0.269090482	12.60672728
2.679184076	0.284324507	0.26907879	12.60484614
2.685530431	0.284312153	0.269067099	12.60296525
2.691876785	0.284299799	0.269055408	12.60108463
2.69822314	0.284287446	0.269043716	12.59920426
2.704569495	0.284275092	0.269032025	12.59732414
2.710915849	0.284262738	0.269020334	12.59544429
2.717262204	0.284250384	0.269008642	12.59356469
2.723608558	0.284238031	0.268996951	12.59168535
2.729954913	0.284225677	0.26898526	12.58980626
2.736301267	0.284213323	0.268973568	12.58792743
2.742647622	0.284200969	0.268961877	12.58604886
2.748993977	0.284188615	0.268950185	12.58417054
2.755340331	0.284176262	0.268938494	12.58229248
2.761686686	0.284163908	0.268926803	12.58041468
2.76803304	0.284151554	0.268915111	12.57853713
2.774379395	0.2841392	0.26890342	12.57665984
2.780725749	0.284126847	0.268891729	12.57478281
2.787072104	0.284114493	0.268880037	12.57290603
2.793418458	0.284102139	0.268868346	12.57102951
2.799764813	0.284089785	0.268856655	12.56915325
2.806111168	0.284077432	0.268844963	12.56727724
2.812457522	0.284065078	0.268833272	12.56540149
2.818803877	0.284052724	0.268821581	12.56352599
2.825150231	0.28404037	0.268809889	12.56165075
2.831496586	0.284028016	0.268798198	12.55977577
2.83784294	0.284015663	0.268786507	12.55790104
2.844189295	0.284003309	0.268774815	12.55602657
2.850535649	0.283990955	0.268763124	12.55415236
2.856882004	0.283978601	0.268751432	12.5522784
2.863228359	0.283966248	0.268739741	12.55040469
2.869574713	0.283953894	0.26872805	12.54853125
2.875921068	0.28394154	0.268716358	12.54665805
2.882267422	0.283929186	0.268704667	12.54478512
2.888613777	0.283916832	0.268692976	12.54291244
2.894960131	0.283904479	0.268681284	12.54104001
2.901306486	0.283892125	0.268669593	12.53916785
2.90765284	0.283879771	0.268657902	12.53729593
2.913999195	0.283867417	0.26864621	12.53542428
2.92034555	0.283855064	0.268634519	12.53355288
2.926691904	0.28384271	0.268622828	12.53168173
2.933038259	0.283830356	0.268611136	12.52981084
2.939384613	0.283818002	0.268599445	12.52794021
2.945730968	0.283805649	0.268587754	12.52606983
2.952077322	0.283793295	0.268576062	12.52419971
2.958423677	0.283780941	0.268564371	12.52232984
2.964770032	0.283768587	0.268552679	12.52046023
2.971116386	0.283756233	0.268540988	12.51859087
2.977462741	0.28374388	0.268529297	12.51672177
2.983809095	0.283731526	0.268517605	12.51485292
2.99015545	0.283719172	0.268505914	12.51298433
2.996501804	0.283706818	0.268494223	12.511116
3.002848159	0.283694465	0.268482531	12.50924791
3.009194513	0.283682111	0.26847084	12.50738009
3.015540868	0.283669757	0.268459149	12.50551252
3.021887223	0.283657403	0.268447457	12.50364521
3.028233577	0.28364505	0.268435766	12.50177815
3.034579932	0.283632696	0.268424075	12.49991134
3.040926286	0.283620342	0.268412383	12.49804479
3.047272641	0.283607988	0.268400692	12.4961785
3.053618995	0.283595634	0.268389001	12.49431246
3.05996535	0.283583281	0.268377309	12.49244667
3.066311704	0.283570927	0.268365618	12.49058114
3.072658059	0.283558573	0.268353926	12.48871587
3.079004414	0.283546219	0.268342235	12.48685085
3.085350768	0.283533866	0.268330544	12.48498608
3.091697123	0.283521512	0.268318852	12.48312157
3.098043477	0.283509158	0.268307161	12.48125732
3.104389832	0.283496804	0.26829547	12.47939332
3.110736186	0.28348445	0.268283778	12.47752957
3.117082541	0.283472097	0.268272087	12.47566608
3.123428896	0.283459743	0.268260396	12.47380284
3.12977525	0.283447389	0.268248704	12.47193986
3.136121605	0.283435035	0.268237013	12.47007713
3.142467959	0.283422682	0.268225322	12.46821466
3.148814314	0.283410328	0.26821363	12.46635244
3.155160668	0.283397974	0.268201939	12.46449048
3.161507023	0.28338562	0.268190248	12.46262877
3.167853377	0.283373267	0.268178556	12.46076731
3.174199732	0.283360913	0.268166865	12.45890611
3.180546087	0.283348559	0.268155173	12.45704516
3.186892441	0.283336205	0.268143482	12.45518447
3.193238796	0.283323851	0.268131791	12.45332403
3.19958515	0.283311498	0.268120099	12.45146385
3.205931505	0.283299144	0.268108408	12.44960392
3.212277859	0.28328679	0.268096717	12.44774424
3.218624214	0.283274436	0.268085025	12.44588482
3.224970568	0.283262083	0.268073334	12.44402565
3.231316923	0.283249729	0.268061643	12.44216674
3.237663278	0.283237375	0.268049951	12.44030808
3.244009632	0.283225021	0.26803826	12.43844968
3.250355987	0.283212667	0.268026569	12.43659152
3.256702341	0.283199755	0.268014348	12.43470909
3.263048696	0.283186842	0.268002128	12.43282692
3.26939505	0.28317393	0.267989908	12.43094501
3.275741405	0.283161017	0.267977688	12.42906336
3.28208776	0.283148105	0.267965468	12.42718196
3.288434114	0.283135192	0.267953248	12.42530083
3.294780469	0.28312228	0.267941028	12.42341995
3.301126823	0.283109367	0.267928808	12.42153933
3.307473178	0.283096455	0.267916587	12.41965897
3.313819532	0.283083542	0.267904367	12.41777887
3.320165887	0.28307063	0.267892147	12.41589903
3.326512241	0.283057717	0.267879927	12.41401945
3.332858596	0.283044805	0.267867707	12.41214013
3.339204951	0.283031892	0.267855487	12.41026106
3.345551305	0.28301898	0.267843267	12.40838226
3.35189766	0.283006067	0.267831047	12.40650371
3.358244014	0.282993155	0.267818826	12.40462542
3.364590369	0.282980242	0.267806606	12.40274739
3.370936723	0.28296733	0.267794386	12.40086962
3.377283078	0.282954417	0.267782166	12.3989921
3.383629432	0.282941505	0.267769946	12.39711485
3.389975787	0.282928592	0.267757726	12.39523785
3.396322142	0.28291568	0.267745506	12.39336111
3.402668496	0.282902767	0.267733285	12.39148463
3.409014851	0.282889855	0.267721065	12.38960841
3.415361205	0.282876942	0.267708845	12.38773245
3.42170756	0.28286403	0.267696625	12.38585674
3.428053914	0.282851117	0.267684405	12.38398129
3.434400269	0.282838205	0.267672185	12.3821061
3.440746624	0.282825292	0.267659965	12.38023117
3.447092978	0.28281238	0.267647745	12.3783565
3.453439333	0.282799467	0.267635524	12.37648209
3.459785687	0.282786555	0.267623304	12.37460793
3.466132042	0.282773642	0.267611084	12.37273403
3.472478396	0.28276073	0.267598864	12.37086039
3.478824751	0.282747817	0.267586644	12.36898701
3.485171105	0.282734905	0.267574424	12.36711388
3.49151746	0.282721992	0.267562204	12.36524102
3.497863815	0.28270908	0.267549984	12.36336841
3.504210169	0.282696167	0.267537763	12.36149606
3.510556524	0.282683255	0.267525543	12.35962396
3.516902878	0.282670342	0.267513323	12.35775213
3.523249233	0.28265743	0.267501103	12.35588055
3.529595587	0.282644517	0.267488883	12.35400923
3.535941942	0.282631605	0.267476663	12.35213817
3.542288296	0.282618692	0.267464443	12.35026736
3.548634651	0.28260578	0.267452223	12.34839681
3.554981006	0.282592867	0.267440002	12.34652652
3.56132736	0.282579955	0.267427782	12.34465649
3.567673715	0.282567042	0.267415562	12.34278672
3.574020069	0.28255413	0.267403342	12.3409172
3.580366424	0.282541217	0.267391122	12.33904794
3.586712778	0.282528304	0.267378902	12.33717893
3.593059133	0.282515392	0.267366682	12.33531019
3.599405488	0.282502479	0.267354461	12.3334417
3.605751842	0.282489567	0.267342241	12.33157347
3.612098197	0.282476654	0.267330021	12.3297055
3.618444551	0.282463742	0.267317801	12.32783778
3.624790906	0.282450829	0.267305581	12.32597032
3.63113726	0.282437917	0.267293361	12.32410312
3.637483615	0.282425004	0.267281141	12.32223617
3.643829969	0.282412092	0.267268921	12.32036949
3.650176324	0.282399179	0.2672567	12.31850305
3.656522679	0.282386267	0.26724448	12.31663688
3.662869033	0.282373354	0.26723226	12.31477096
3.669215388	0.282360442	0.26722004	12.3129053
3.675561742	0.282347529	0.26720782	12.3110399
3.681908097	0.282334617	0.2671956	12.30917475
3.688254451	0.282321704	0.26718338	12.30730986
3.694600806	0.282308792	0.26717116	12.30544523
3.70094716	0.282295879	0.267158939	12.30358085
3.707293515	0.282282967	0.267146719	12.30171674
3.71363987	0.282270054	0.267134499	12.29985287
3.719986224	0.282257142	0.267122279	12.29798927
3.726332579	0.282244229	0.267110059	12.29612592
3.732678933	0.282231317	0.267097839	12.29426283
3.739025288	0.282218404	0.267085619	12.29239999
3.745371642	0.282205492	0.267073398	12.29053741
3.751717997	0.282192579	0.267061178	12.28867509
3.758064351	0.282179667	0.267048958	12.28681302
3.764410706	0.282166754	0.267036738	12.28495121
3.770757061	0.282153842	0.267024518	12.28308966
3.777103415	0.282140929	0.267012298	12.28122836
3.78344977	0.282128017	0.267000078	12.27936732
3.789796124	0.282115104	0.266987858	12.27750653
3.796142479	0.282102192	0.266975637	12.275646
3.802488833	0.282089279	0.266963417	12.27378573
3.808835188	0.282076367	0.266951197	12.27192572
3.815181543	0.282063454	0.266938977	12.27006596
3.821527897	0.282050542	0.266926757	12.26820645
3.827874252	0.282037629	0.266914537	12.2663472
3.834220606	0.282024717	0.266902317	12.26448821
3.840566961	0.282011804	0.266890097	12.26262948
3.846913315	0.281998892	0.266877876	12.260771
3.85325967	0.281985979	0.266865656	12.25891277
3.859606024	0.281973067	0.266853436	12.25705481
3.865952379	0.281960154	0.266841216	12.25519709
3.872298734	0.281947242	0.266828996	12.25333964
3.878645088	0.281934329	0.266816776	12.25148244
3.884991443	0.281921417	0.266804556	12.24962549
3.891337797	0.281908504	0.266792335	12.2477688
3.897684152	0.281895592	0.266780115	12.24591237
3.904030506	0.281882679	0.266767895	12.24405619
3.910376861	0.281869767	0.266755675	12.24220027
3.916723215	0.281856854	0.266743455	12.24034461
3.92306957	0.281843941	0.266731235	12.2384892
3.929415925	0.281831029	0.266719015	12.23663404
3.935762279	0.281818116	0.266706795	12.23477914
3.942108634	0.281805204	0.266694574	12.2329245
3.948454988	0.281792291	0.266682354	12.23107011
3.954801343	0.281779379	0.266670134	12.22921598
3.961147697	0.281766466	0.266657914	12.2273621
3.967494052	0.281753554	0.266645694	12.22550848
3.973840407	0.281740641	0.266633474	12.22365511
3.980186761	0.281727729	0.266621254	12.221802
3.986533116	0.281714816	0.266609034	12.21994914
3.99287947	0.281701904	0.266596813	12.21809654
3.999225825	0.281688991	0.266584593	12.2162442
4.005572179	0.281676079	0.266572373	12.21439211
4.011918534	0.281663166	0.266560153	12.21254027
4.018264888	0.281650254	0.266547933	12.21068869
4.024611243	0.281637341	0.266535713	12.20883736
4.030957598	0.281624429	0.266523493	12.20698629
4.037303952	0.281611516	0.266511273	12.20513548
4.043650307	0.281598604	0.266499052	12.20328492
4.049996661	0.281585691	0.266486832	12.20143461
4.056343016	0.281572779	0.266474612	12.19958456
4.06268937	0.281559866	0.266462392	12.19773477
4.069035725	0.281546954	0.266450172	12.19588523
4.075382079	0.281534041	0.266437952	12.19403594
4.081728434	0.281521129	0.266425732	12.19218691
4.088074789	0.281508216	0.266413511	12.19033813
4.094421143	0.281495304	0.266401291	12.18848961
4.100767498	0.281482391	0.266389071	12.18664134
4.107113852	0.281469479	0.266376851	12.18479333
4.113460207	0.281456566	0.266364631	12.18294557
4.119806561	0.281443654	0.266352411	12.18109807
4.126152916	0.281430741	0.266340191	12.17925082
4.132499271	0.281417829	0.266327971	12.17740383
4.138845625	0.281404916	0.26631575	12.17555709
4.14519198	0.281392004	0.26630353	12.1737106
4.151538334	0.281379091	0.26629131	12.17186437
4.157884689	0.281366179	0.26627909	12.17001839
4.164231043	0.281353266	0.26626687	12.16817267
4.170577398	0.281340354	0.26625465	12.1663272
4.176923752	0.281327441	0.26624243	12.16448199
4.183270107	0.281314529	0.26623021	12.16263703
4.189616462	0.281301616	0.266217989	12.16079232
4.195962816	0.281288704	0.266205769	12.15894787
4.202309171	0.281275791	0.266193549	12.15710368
4.208655525	0.281262879	0.266181329	12.15525973
4.21500188	0.281249966	0.266169109	12.15341604
4.221348234	0.281237054	0.266156889	12.15157261
4.227694589	0.281224141	0.266144669	12.14972943
4.234040943	0.281211229	0.266132448	12.1478865
4.240387298	0.281198316	0.266120228	12.14604383
4.246733653	0.281185404	0.266108008	12.14420141
4.253080007	0.281172491	0.266095788	12.14235924
4.259426362	0.281159578	0.266083568	12.14051733
4.265772716	0.281146666	0.266071348	12.13867568
4.272119071	0.281133753	0.266059128	12.13683427
4.278465425	0.281120841	0.266046908	12.13499312
4.28481178	0.281107928	0.266034687	12.13315223
4.291158135	0.281095016	0.266022467	12.13131158
4.297504489	0.281082103	0.266010247	12.12947119
4.303850844	0.281069191	0.265998027	12.12763106
4.310197198	0.281056278	0.265985807	12.12579118
4.316543553	0.281043366	0.265973587	12.12395155
4.322889907	0.281030453	0.265961367	12.12211217
4.329236262	0.281017541	0.265949147	12.12027305
4.335582616	0.281004628	0.265936926	12.11843418
4.341928971	0.280991716	0.265924706	12.11659557
4.348275326	0.280978803	0.265912486	12.11475721
4.35462168	0.280965891	0.265900266	12.1129191
4.360968035	0.280952978	0.265888046	12.11108125
4.367314389	0.280940066	0.265875826	12.10924364
4.373660744	0.280927153	0.265863606	12.1074063
4.380007098	0.280914241	0.265851385	12.1055692
4.386353453	0.280901328	0.265839165	12.10373236
4.392699807	0.280888416	0.265826945	12.10189577
4.399046162	0.280875503	0.265814725	12.10005944
4.405392517	0.280862591	0.265802505	12.09822335
4.411738871	0.280849678	0.265790285	12.09638753
4.418085226	0.280836766	0.265778065	12.09455195
4.42443158	0.280823853	0.265765845	12.09271663
4.430777935	0.280810941	0.265753624	12.09088156
4.437124289	0.280798028	0.265741404	12.08904674
4.443470644	0.280785116	0.265729184	12.08721217
4.449816999	0.280772203	0.265716964	12.08537786
4.456163353	0.280759291	0.265704744	12.0835438
4.462509708	0.280746378	0.265692524	12.08171
4.468856062	0.280733466	0.265680304	12.07987644
4.475202417	0.280720553	0.265668084	12.07804314
4.481548771	0.280707641	0.265655863	12.0762101
4.487895126	0.280694728	0.265643643	12.0743773
4.49424148	0.280681816	0.265631423	12.07254476
4.500587835	0.280668903	0.265619203	12.07071247
4.50693419	0.280655991	0.265606983	12.06888043
4.513280544	0.280643078	0.265594763	12.06704864
4.519626899	0.280630166	0.265582543	12.06521711
4.525973253	0.280617253	0.265570323	12.06338583
4.532319608	0.280604341	0.265558102	12.0615548
4.538665962	0.280591428	0.265545882	12.05972403
4.545012317	0.280578516	0.265533662	12.05789351
4.551358671	0.280565603	0.265521442	12.05606324
4.557705026	0.280552691	0.265509222	12.05423322
4.564051381	0.280539778	0.265497002	12.05240345
4.570397735	0.280526866	0.265484782	12.05057394
4.57674409	0.280513953	0.265472561	12.04874468
4.583090444	0.280501041	0.265460341	12.04691567
4.589436799	0.280488128	0.265448121	12.04508691
4.597245224	0.280409277	0.265373498	12.04013366
4.605053649	0.280330425	0.265298875	12.03518149
4.612862074	0.280251574	0.265224251	12.03023041
4.620670499	0.280172723	0.265149628	12.02528041
4.628478923	0.280093871	0.265075005	12.0203315
4.636287348	0.28001502	0.265000382	12.01538367
4.644095773	0.279936169	0.264925758	12.01043693
4.651904198	0.279857317	0.264851135	12.00549127
4.659712623	0.279778466	0.264776512	12.00054669
4.667521048	0.279699615	0.264701889	11.9956032
4.675329473	0.279620763	0.264627265	11.99066079
4.683137898	0.279541912	0.264552642	11.98571947
4.690946323	0.279463061	0.264478019	11.98077922
4.698754748	0.279384209	0.264403396	11.97584006
4.706563173	0.279305358	0.264328772	11.97090199
4.714371598	0.279226507	0.264254149	11.96596499
4.722180023	0.279147655	0.264179526	11.96102908
4.729988447	0.279068804	0.264104903	11.95609425
4.737796872	0.278989953	0.264030279	11.9511605
4.745605297	0.278911101	0.263955656	11.94622784
4.753413722	0.27883225	0.263881033	11.94129625
4.761222147	0.278753399	0.26380641	11.93636575
4.769030572	0.278674547	0.263731786	11.93143633
4.776838997	0.278595696	0.263657163	11.92650798
4.784647422	0.278516845	0.26358254	11.92158072
4.792455847	0.278437993	0.263507917	11.91665454
4.800264272	0.278359142	0.263433293	11.91172944
4.808072697	0.278280291	0.26335867	11.90680542
4.815881122	0.278201439	0.263284047	11.90188248
4.823689546	0.278122588	0.263209423	11.89696062
4.831497971	0.278043737	0.2631348	11.89203984
4.839306396	0.277964885	0.263060177	11.88712014
4.847114821	0.277886034	0.262985554	11.88220152
4.854923246	0.277807183	0.26291093	11.87728397
4.862731671	0.277728331	0.262836307	11.87236751
4.870540096	0.27764948	0.262761684	11.86745212
4.878348521	0.277570629	0.262687061	11.86253781
4.886156946	0.277491777	0.262612437	11.85762458
4.893965371	0.277412926	0.262537814	11.85271243
4.901773796	0.277334075	0.262463191	11.84780135
4.909582221	0.277255223	0.262388568	11.84289136
4.917390646	0.277176372	0.262313944	11.83798244
4.92519907	0.277097521	0.262239321	11.83307459
4.933007495	0.277018669	0.262164698	11.82816783
4.94081592	0.276939818	0.262090075	11.82326214
4.948624345	0.276860967	0.262015451	11.81835753
4.95643277	0.276782115	0.261940828	11.81345399
4.964241195	0.276703264	0.261866205	11.80855153
4.97204962	0.276624413	0.261791582	11.80365015
4.979858045	0.276545561	0.261716958	11.79874984
4.98766647	0.27646671	0.261642335	11.79385061
4.995474895	0.276387859	0.261567712	11.78895245
5.00328332	0.276309007	0.261493089	11.78405537
5.011091745	0.276230156	0.261418465	11.77915936
5.01890017	0.276151305	0.261343842	11.77426443
5.026708594	0.276072453	0.261269219	11.76937057
5.034517019	0.275993602	0.261194596	11.76447778
5.042325444	0.275914751	0.261119972	11.75958608
5.050133869	0.275835899	0.261045349	11.75469544
5.057942294	0.275757048	0.260970726	11.74980588
5.065750719	0.275678197	0.260896103	11.74491739
5.073559144	0.275599345	0.260821479	11.74002997
5.081367569	0.275520494	0.260746856	11.73514363
5.089175994	0.275441643	0.260672233	11.73025836
5.096984419	0.275362791	0.260597609	11.72537417
5.104792844	0.27528394	0.260522986	11.72049105
5.112601269	0.275205089	0.260448363	11.71560899
5.120409694	0.275126237	0.26037374	11.71072802
5.128218118	0.275047386	0.260299116	11.70584811
5.136026543	0.274968535	0.260224493	11.70096927
5.143834968	0.274889684	0.26014987	11.69609151
5.151643393	0.274810832	0.260075247	11.69121482
5.159451818	0.274731981	0.260000623	11.6863392
5.167260243	0.27465313	0.259926	11.68146465
5.175068668	0.274574278	0.259851377	11.67659117
5.182877093	0.274495427	0.259776754	11.67171876
5.190685518	0.274416576	0.25970213	11.66684743
5.198493943	0.274337724	0.259627507	11.66197716
5.206302368	0.274258873	0.259552884	11.65710796
5.214110793	0.274180022	0.259478261	11.65223983
5.221919218	0.27410117	0.259403637	11.64737278
5.229727642	0.274022319	0.259329014	11.64250679
5.237536067	0.273943468	0.259254391	11.63764187
5.245344492	0.273864616	0.259179768	11.63277802
5.253152917	0.273785765	0.259105144	11.62791524
5.260961342	0.273706914	0.259030521	11.62305352
5.268769767	0.273628062	0.258955898	11.61819288
5.276578192	0.273549211	0.258881275	11.6133333
5.284386617	0.27347036	0.258806651	11.6084748
5.292195042	0.273391508	0.258732028	11.60361736
5.300003467	0.273312657	0.258657405	11.59876098
5.307811892	0.273233806	0.258582782	11.59390568
5.315620317	0.273154954	0.258508158	11.58905144
5.323428742	0.273076103	0.258433535	11.58419827
5.331237166	0.272997252	0.258358912	11.57934617
5.339045591	0.2729184	0.258284289	11.57449513
5.346854016	0.272839549	0.258209665	11.56964516
5.354662441	0.272760698	0.258135042	11.56479626
5.362470866	0.272681846	0.258060419	11.55994842
5.370279291	0.272602995	0.257985795	11.55510165
5.378087716	0.272524144	0.257911172	11.55025594
5.385896141	0.272445292	0.257836549	11.5454113
5.393704566	0.272366441	0.257761926	11.54056773
5.401512991	0.27228759	0.257687302	11.53572522
5.409321416	0.272208738	0.257612679	11.53088377
5.417129841	0.272129887	0.257538056	11.52604339
5.424938266	0.272051036	0.257463433	11.52120408
5.43274669	0.271972184	0.257388809	11.51636583
5.440555115	0.271893333	0.257314186	11.51152864
5.44836354	0.271814482	0.257239563	11.50669252
5.456171965	0.27173563	0.25716494	11.50185746
5.46398039	0.271656779	0.257090316	11.49702346
5.471788815	0.271577928	0.257015693	11.49219053
5.47959724	0.271499076	0.25694107	11.48735866
5.487405665	0.271420225	0.256866447	11.48252785
5.49521409	0.271341374	0.256791823	11.47769811
5.503022515	0.271262522	0.2567172	11.47286943
5.51083094	0.271183671	0.256642577	11.46804181
5.518639365	0.27110482	0.256567954	11.46321526
5.52644779	0.271025968	0.25649333	11.45838976
5.534256214	0.270947117	0.256418707	11.45356533
5.542064639	0.270868266	0.256344084	11.44874196
5.549873064	0.270789414	0.256269461	11.44391965
5.557681489	0.270710563	0.256194837	11.4390984
5.565489914	0.270631712	0.256120214	11.43427822
5.573298339	0.27055286	0.256045591	11.42945909
5.581106764	0.270474009	0.255970968	11.42464102
5.588915189	0.270395158	0.255896344	11.41982402
5.596723614	0.270316306	0.255821721	11.41500807
5.604532039	0.270237455	0.255747098	11.41019319
5.612340464	0.270158604	0.255672475	11.40537937
5.620148889	0.270079752	0.255597851	11.4005666
5.627957314	0.270000901	0.255523228	11.3957549
5.635765738	0.26992205	0.255448605	11.39094425
5.643574163	0.269843198	0.255373982	11.38613466
5.651382588	0.269764347	0.255299358	11.38132614
5.659191013	0.269685496	0.255224735	11.37651867
5.666999438	0.269606644	0.255150112	11.37171226
5.674807863	0.269527793	0.255075488	11.3669069
5.682616288	0.269448942	0.255000865	11.36210261
5.690424713	0.26937009	0.254926242	11.35729937
5.698233138	0.269291239	0.254851619	11.35249719
5.706041563	0.269212388	0.254776995	11.34769607
5.713849988	0.269133536	0.254702372	11.34289601
5.721658413	0.269054685	0.254627749	11.338097
5.729466838	0.268975834	0.254553126	11.33329905
5.737275262	0.268896982	0.254478502	11.32850216
5.745083687	0.268818131	0.254403879	11.32370633
5.752892112	0.26873928	0.254329256	11.31891155
5.760700537	0.268660428	0.254254633	11.31411782
5.768508962	0.268581577	0.254180009	11.30932516
5.776317387	0.268502726	0.254105386	11.30453354
5.784125812	0.268423874	0.254030763	11.29974299
5.791934237	0.268345023	0.25395614	11.29495349
5.799742662	0.268266172	0.253881516	11.29016504
5.807551087	0.26818732	0.253806893	11.28537765
5.815359512	0.268108469	0.25373227	11.28059132
5.823167937	0.268029618	0.253657647	11.27580604
5.830976362	0.267950766	0.253583023	11.27102181
5.838784786	0.267871915	0.2535084	11.26623864
5.846593211	0.267793064	0.253433777	11.26145652
5.854401636	0.267714212	0.253359154	11.25667546
5.862210061	0.267635361	0.25328453	11.25189545
5.870018486	0.26755651	0.253209907	11.24711649
5.877826911	0.267477658	0.253135284	11.24233859
5.885635336	0.267398807	0.253060661	11.23756174
5.893443761	0.267319956	0.252986037	11.23278594
5.901252186	0.267241104	0.252911414	11.22801119
5.909060611	0.267162253	0.252836791	11.2232375
5.916869036	0.267083402	0.252762168	11.21846486
5.924677461	0.26700455	0.252687544	11.21369327
5.932485886	0.266925699	0.252612921	11.20892274
5.94029431	0.266846848	0.252538298	11.20415325
5.948102735	0.266767996	0.252463674	11.19938482
5.95591116	0.266689145	0.252389051	11.19461744
5.963719585	0.266610294	0.252314428	11.18985111
5.97152801	0.266531442	0.252239805	11.18508583
5.979336435	0.266452591	0.252165181	11.1803216
5.98714486	0.26637374	0.252090558	11.17555843
5.994953285	0.266294888	0.252015935	11.1707963
6.00276171	0.266216037	0.251941312	11.16603522
6.010570135	0.266137186	0.251866688	11.16127519
6.01837856	0.266058334	0.251792065	11.15651622
6.026186985	0.265979483	0.251717442	11.15175829
6.03399541	0.265900632	0.251642819	11.14700141
6.041803834	0.26582178	0.251568195	11.14224558
6.049612259	0.265742929	0.251493572	11.1374908
6.057420684	0.265664078	0.251418949	11.13273707
6.065229109	0.265585226	0.251344326	11.12798439
6.073037534	0.265506375	0.251269702	11.12323276
6.080845959	0.265427524	0.251195079	11.11848217
6.088654384	0.265348672	0.251120456	11.11373264
6.096462809	0.265269821	0.251045833	11.10898415
6.104271234	0.26519097	0.250971209	11.1042367
6.112079659	0.265112118	0.250896586	11.09949031
6.119888084	0.265033267	0.250821963	11.09474496
6.127696509	0.264954416	0.25074734	11.09000066
6.135504933	0.264875564	0.250672716	11.08525741
6.143313358	0.264796713	0.250598093	11.08051521
6.151121783	0.264717862	0.25052347	11.07577405
6.158930208	0.26463901	0.250448847	11.07103393
6.166738633	0.264560159	0.250374223	11.06629487
6.174547058	0.264481308	0.2502996	11.06155685
6.182355483	0.264402456	0.250224977	11.05681987
6.190163908	0.264323605	0.250150354	11.05208394
6.197972333	0.264244754	0.25007573	11.04734906
6.205780758	0.264165902	0.250001107	11.04261522
6.213589183	0.264087051	0.249926484	11.03788242
6.221397608	0.2640082	0.24985186	11.03315068
6.229206033	0.263929348	0.249777237	11.02841997
6.237014457	0.263850497	0.249702614	11.02369031
6.244822882	0.263771646	0.249627991	11.0189617
6.252631307	0.263692795	0.249553367	11.01423412
6.260439732	0.263613943	0.249478744	11.0095076
6.268248157	0.263535092	0.249404121	11.00478211
6.276056582	0.263456241	0.249329498	11.00005767
6.283865007	0.263377389	0.249254874	10.99533428
6.291673432	0.263298538	0.249180251	10.99061192
6.299481857	0.263219687	0.249105628	10.98589061
6.307290282	0.263140835	0.249031005	10.98117034
6.315098707	0.263061984	0.248956381	10.97645112
6.322907132	0.262983133	0.248881758	10.97173293
6.330715557	0.262904281	0.248807135	10.96701579
6.338523981	0.26282543	0.248732512	10.96229969
6.346332406	0.262746579	0.248657888	10.95758463
6.354140831	0.262667727	0.248583265	10.95287062
6.361949256	0.262588876	0.248508642	10.94815764
6.369757681	0.262510025	0.248434019	10.94344571
6.377566106	0.262431173	0.248359395	10.93873482
6.385374531	0.262352322	0.248284772	10.93402497
6.393182956	0.262273471	0.248210149	10.92931615
6.400991381	0.262194619	0.248135526	10.92460838
6.408799806	0.262115768	0.248060902	10.91990165
6.416608231	0.262036917	0.247986279	10.91519596
6.424416656	0.261958065	0.247911656	10.91049131
6.432225081	0.261879214	0.247837033	10.9057877
6.440033505	0.261800363	0.247762409	10.90108513
6.44784193	0.261721511	0.247687786	10.8963836
6.455650355	0.26164266	0.247613163	10.89168311
6.46345878	0.261563809	0.24753854	10.88698365
6.471267205	0.261484957	0.247463916	10.88228524
6.47907563	0.261406106	0.247389293	10.87758786
6.486884055	0.261327255	0.24731467	10.87289152
6.49469248	0.261248403	0.247240046	10.86819622
6.502500905	0.261169552	0.247165423	10.86350196
6.51030933	0.261090701	0.2470908	10.85880873
6.518117755	0.261011849	0.247016177	10.85411655
6.52592618	0.260932998	0.246941553	10.8494254
6.533734605	0.260854147	0.24686693	10.84473528
6.541543029	0.260775295	0.246792307	10.84004621
6.549351454	0.260696444	0.246717684	10.83535817
6.557159879	0.260617593	0.24664306	10.83067117
6.564968304	0.260538741	0.246568437	10.8259852
6.572776729	0.26045989	0.246493814	10.82130027
6.580585154	0.260381039	0.246419191	10.81661638
6.588393579	0.260302187	0.246344567	10.81193352
6.596202004	0.260223336	0.246269944	10.8072517
6.604010429	0.260144485	0.246195321	10.80257091
6.611818854	0.260065633	0.246120698	10.79789116
6.619627279	0.259986782	0.246046074	10.79321245
6.627435704	0.259907931	0.245971451	10.78853477
6.635244129	0.259829079	0.245896828	10.78385812
6.643052553	0.259750228	0.245822205	10.77918251
6.650860978	0.259671377	0.245747581	10.77450793
6.658669403	0.259592525	0.245672958	10.76983439
6.666477828	0.259513674	0.245598335	10.76516188
6.674286253	0.259434823	0.245523712	10.7604904
6.682094678	0.259355971	0.245449088	10.75581996
6.689903103	0.25927712	0.245374465	10.75115055
6.697711528	0.259198269	0.245299842	10.74648218
6.705519953	0.259119417	0.245225219	10.74181483
6.713328378	0.259040566	0.245150595	10.73714852
6.721136803	0.258961715	0.245075972	10.73248325
6.728945228	0.258882863	0.245001349	10.727819
6.736753653	0.258804012	0.244926726	10.72315579
6.744562077	0.258725161	0.244852102	10.71849361
6.752370502	0.258646309	0.244777479	10.71383246
6.760178927	0.258567458	0.244702856	10.70917234
6.767987352	0.258488607	0.244628232	10.70451326
6.775795777	0.258409755	0.244553609	10.6998552
6.783604202	0.258330904	0.244478986	10.69519818
6.791412627	0.258252053	0.244404363	10.69054219
6.799221052	0.258173201	0.244329739	10.68588723
6.807029477	0.25809435	0.244255116	10.6812333
6.814837902	0.258015499	0.244180493	10.6765804
6.822646327	0.257936647	0.24410587	10.67192853
6.830454752	0.257857796	0.244031246	10.66727769
6.838263177	0.257778945	0.243956623	10.66262788
6.846071601	0.257700093	0.243882	10.6579791
6.853880026	0.257621242	0.243807377	10.65333134
6.861688451	0.257542391	0.243732753	10.64868462
6.869496876	0.257463539	0.24365813	10.64403893
6.877305301	0.257384688	0.243583507	10.63939426
6.885113726	0.257305837	0.243508884	10.63475063
6.892922151	0.257226985	0.24343426	10.63010802
6.900730576	0.257148134	0.243359637	10.62546644
6.908539001	0.257069283	0.243285014	10.62082589
6.916347426	0.256990431	0.243210391	10.61618637
6.924155851	0.25691158	0.243135767	10.61154787
6.931964276	0.256832729	0.243061144	10.6069104
6.939772701	0.256753877	0.242986521	10.60227396
6.947581125	0.256675026	0.242911898	10.59763855
6.95538955	0.256596175	0.242837274	10.59300416
6.963197975	0.256517323	0.242762651	10.5883708
6.9710064	0.256438472	0.242688028	10.58373847
6.978814825	0.256359621	0.242613405	10.57910716
6.98662325	0.256280769	0.242538781	10.57447688
6.994431675	0.256201918	0.242464158	10.56984763
7.0022401	0.256123067	0.242389535	10.5652194
7.010048525	0.256159697	0.242424201	10.56535525
7.01785695	0.256196327	0.242458867	10.56549088
7.025665375	0.256232957	0.242493532	10.5656263
7.0334738	0.256269587	0.242528198	10.5657615
7.041282225	0.256306217	0.242562864	10.56589649
7.049090649	0.256342847	0.24259753	10.56603127
7.056899074	0.256379477	0.242632196	10.56616583
7.064707499	0.256416107	0.242666862	10.56630018
7.072515924	0.256452737	0.242701528	10.56643432
7.080324349	0.256489367	0.242736194	10.56656824
7.088132774	0.256525997	0.24277086	10.56670194
7.095941199	0.256562627	0.242805525	10.56683544
7.103749624	0.256599257	0.242840191	10.56696872
7.111558049	0.256635887	0.242874857	10.56710178
7.119366474	0.256672517	0.242909523	10.56723463
7.127174899	0.256709147	0.242944189	10.56736727
7.134983324	0.256745777	0.242978855	10.5674997
7.142791749	0.256782407	0.243013521	10.56763191
7.150600173	0.256819037	0.243048187	10.56776391
7.158408598	0.256855667	0.243082853	10.56789569
7.166217023	0.256892297	0.243117518	10.56802726
7.174025448	0.256928927	0.243152184	10.56815862
7.181833873	0.256965557	0.24318685	10.56828976
7.189642298	0.257002187	0.243221516	10.5684207
7.197450723	0.257038817	0.243256182	10.56855142
7.205259148	0.257075447	0.243290848	10.56868192
7.213067573	0.257112077	0.243325514	10.56881221
7.220875998	0.257148707	0.24336018	10.56894229
7.228684423	0.257185337	0.243394846	10.56907216
7.236492848	0.257221967	0.243429512	10.56920182
7.244301273	0.257258597	0.243464177	10.56933126
7.252109697	0.257295227	0.243498843	10.56946049
7.259918122	0.257331857	0.243533509	10.5695895
7.267726547	0.257368488	0.243568175	10.56971831
7.275534972	0.257405118	0.243602841	10.5698469
7.283343397	0.257441748	0.243637507	10.56997528
7.291151822	0.257478378	0.243672173	10.57010344
7.298960247	0.257515008	0.243706839	10.5702314
7.306768672	0.257551638	0.243741505	10.57035914
7.314577097	0.257588268	0.24377617	10.57048667
7.322385522	0.257624898	0.243810836	10.57061398
7.330193947	0.257661528	0.243845502	10.57074109
7.338002372	0.257698158	0.243880168	10.57086798
7.345810797	0.257734788	0.243914834	10.57099466
7.353619221	0.257771418	0.2439495	10.57112113
7.361427646	0.257808048	0.243984166	10.57124739
7.369236071	0.257844678	0.244018832	10.57137343
7.377044496	0.257881308	0.244053498	10.57149926
7.384852921	0.257917938	0.244088163	10.57162488
7.392661346	0.257954568	0.244122829	10.57175029
7.400469771	0.257991198	0.244157495	10.57187549
7.408278196	0.258027828	0.244192161	10.57200048
7.416086621	0.258064458	0.244226827	10.57212525
7.423895046	0.258101088	0.244261493	10.57224982
7.431703471	0.258137718	0.244296159	10.57237417
7.439511896	0.258174348	0.244330825	10.57249831
7.44732032	0.258210978	0.244365491	10.57262224
7.455128745	0.258247608	0.244400156	10.57274595
7.46293717	0.258284238	0.244434822	10.57286946
7.470745595	0.258320868	0.244469488	10.57299275
7.47855402	0.258357498	0.244504154	10.57311584
7.486362445	0.258394128	0.24453882	10.57323871
7.49417087	0.258430758	0.244573486	10.57336137
7.501979295	0.258467388	0.244608152	10.57348382
7.50978772	0.258504018	0.244642818	10.57360606
7.517596145	0.258540648	0.244677484	10.57372809
7.52540457	0.258577278	0.244712149	10.57384991
7.533212995	0.258613908	0.244746815	10.57397152
7.54102142	0.258650538	0.244781481	10.57409291
7.548829844	0.258687168	0.244816147	10.5742141
7.556638269	0.258723798	0.244850813	10.57433507
7.564446694	0.258760428	0.244885479	10.57445584
7.572255119	0.258797058	0.244920145	10.57457639
7.580063544	0.258833688	0.244954811	10.57469673
7.587871969	0.258870318	0.244989477	10.57481687
7.595680394	0.258906948	0.245024142	10.57493679
7.603488819	0.258943579	0.245058808	10.5750565
7.611297244	0.258980209	0.245093474	10.575176
7.619105669	0.259016839	0.24512814	10.5752953
7.626914094	0.259053469	0.245162806	10.57541438
7.634722519	0.259090099	0.245197472	10.57553325
7.642530944	0.259126729	0.245232138	10.57565191
7.650339368	0.259163359	0.245266804	10.57577036
7.658147793	0.259199989	0.24530147	10.5758886
7.665956218	0.259236619	0.245336136	10.57600664
7.673764643	0.259273249	0.245370801	10.57612446
7.681573068	0.259309879	0.245405467	10.57624207
7.689381493	0.259346509	0.245440133	10.57635947
7.697189918	0.259383139	0.245474799	10.57647666
7.704998343	0.259419769	0.245509465	10.57659365
7.712806768	0.259456399	0.245544131	10.57671042
7.720615193	0.259493029	0.245578797	10.57682698
7.728423618	0.259529659	0.245613463	10.57694334
7.736232043	0.259566289	0.245648129	10.57705948
7.744040468	0.259602919	0.245682794	10.57717542
7.751848892	0.259639549	0.24571746	10.57729115
7.759657317	0.259676179	0.245752126	10.57740666
7.767465742	0.259712809	0.245786792	10.57752197
7.775274167	0.259749439	0.245821458	10.57763707
7.783082592	0.259786069	0.245856124	10.57775196
7.790891017	0.259822699	0.24589079	10.57786664
7.798699442	0.259859329	0.245925456	10.57798111
7.806507867	0.259895959	0.245960122	10.57809537
7.814316292	0.259932589	0.245994787	10.57820943
7.822124717	0.259969219	0.246029453	10.57832327
7.829933142	0.260005849	0.246064119	10.57843691
7.837741567	0.260042479	0.246098785	10.57855034
7.845549992	0.260079109	0.246133451	10.57866355
7.853358416	0.260115739	0.246168117	10.57877656
7.861166841	0.260152369	0.246202783	10.57888937
7.868975266	0.260188999	0.246237449	10.57900196
7.876783691	0.260225629	0.246272115	10.57911434
7.884592116	0.260262259	0.24630678	10.57922652
7.892400541	0.260298889	0.246341446	10.57933849
7.900208966	0.260335519	0.246376112	10.57945025
7.908017391	0.260372149	0.246410778	10.5795618
7.915825816	0.260408779	0.246445444	10.57967314
7.923634241	0.260445409	0.24648011	10.57978427
7.931442666	0.26048204	0.246514776	10.5798952
7.939251091	0.26051867	0.246549442	10.58000592
7.947059516	0.2605553	0.246584108	10.58011643
7.95486794	0.26059193	0.246618773	10.58022673
7.962676365	0.26062856	0.246653439	10.58033683
7.97048479	0.26066519	0.246688105	10.58044671
7.978293215	0.26070182	0.246722771	10.58055639
7.98610164	0.26073845	0.246757437	10.58066586
7.993910065	0.26077508	0.246792103	10.58077513
8.00171849	0.26081171	0.246826769	10.58088418
8.009526915	0.26084834	0.246861435	10.58099303
8.01733534	0.26088497	0.246896101	10.58110167
8.025143765	0.2609216	0.246930766	10.58121011
