# Supplementary material for: Channel Geometry Controls on Chemical Behavior in Rivers: Insights from a Comparative Field Study
Source: ACS ES T Water. 2025 Sep 9;5(10):5785–96. doi: 10.1021/acsestwater.4c01203 (PMC12519465; doi:10.1021/acsestwater.4c01203)
Supplement: Supplementary file 2 [file ew4c01203_si_002.zip › Figure Data and Source Code/4 Modelled Sucralose.xlsx]

## Sheet: Sheet1
Time	Sucralose
0	51.4431
0.01	51.4121
0.02	51.3812
0.03	51.3503
0.04	51.3195
0.05	51.2887
0.06	51.2579
0.07	51.2272
0.08	51.1965
0.09	51.1658
0.1	51.1352
0.11	51.1046
0.12	51.0741
0.13	51.0436
0.14	51.0131
0.15	50.9826
0.16	50.9522
0.17	50.9219
0.18	50.8915
0.19	50.8612
0.2	50.831
0.21	50.8008
0.22	50.7706
0.23	50.7404
0.24	50.7103
0.25	50.6802
0.26	50.6502
0.27	50.6202
0.28	50.5902
0.29	50.5603
0.3	50.5304
0.31	50.5005
0.32	50.4707
0.33	50.4409
0.34	50.4111
0.35	50.3814
0.36	50.3517
0.37	50.322
0.38	50.2924
0.39	50.2628
0.4	50.2333
0.41	50.2038
0.42	50.1743
0.43	50.1448
0.44	50.1154
0.45	50.086
0.46	50.0567
0.47	50.0274
0.48	49.9981
0.49	49.9689
0.5	49.9397
0.51	49.9105
0.52	49.8813
0.53	49.8522
0.54	49.8232
0.55	49.7941
0.56	49.7651
0.57	49.7362
0.58	49.7072
0.59	49.6783
0.6	49.6495
0.61	49.6206
0.62	49.5918
0.63	49.5688
0.64	49.5458
0.65	49.5228
0.66	49.4998
0.67	49.4768
0.68	49.4539
0.69	49.431
0.7	49.4081
0.71	49.3852
0.72	49.3624
0.73	49.3396
0.74	49.3167
0.75	49.294
0.76	49.2712
0.77	49.2485
0.78	49.2257
0.79	49.203
0.8	49.1804
0.81	49.1577
0.82	49.1351
0.83	49.1124
0.84	49.0898
0.85	49.0673
0.86	49.0447
0.87	49.0222
0.88	48.9997
0.89	48.9772
0.9	48.9547
0.91	48.9322
0.92	48.9098
0.93	48.8874
0.94	48.865
0.95	48.8426
0.96	48.8203
0.97	48.798
0.98	48.7757
0.99	48.7534
1	48.7311
1.01	48.7088
1.02	48.6866
1.03	48.6644
1.04	48.6422
1.05	48.6201
1.06	48.5979
1.07	48.5758
1.08	48.5537
1.09	48.5316
1.1	48.5095
1.11	48.4875
1.12	48.4655
1.13	48.4435
1.14	48.4215
1.15	48.3995
1.16	48.3776
1.17	48.3556
1.18	48.3337
1.19	48.3118
1.2	48.29
1.21	48.2681
1.22	48.2463
1.23	48.2245
1.24	48.2027
1.25	48.1809
1.26	48.1592
1.27	48.1375
1.28	48.1158
1.29	48.0941
1.3	48.0724
1.31	48.0507
1.32	48.0291
1.33	48.0075
1.34	47.9859
1.35	47.9643
1.36	47.9428
1.37	47.9213
1.38	47.8997
1.39	47.8782
1.4	47.8568
1.41	47.8353
1.42	47.8139
1.43	47.7925
1.44	47.7711
1.45	47.7497
1.46	47.7283
1.47	47.707
1.48	47.6857
1.49	47.6644
1.5	47.6431
1.51	47.6218
1.52	47.6006
1.53	47.5793
1.54	47.5581
1.55	47.5369
1.56	47.5158
1.57	47.4946
1.58	47.4735
1.59	47.4524
1.6	47.4313
1.61	47.4102
1.62	47.3891
1.63	47.3681
1.64	47.3471
1.65	47.3261
1.66	47.3051
1.67	47.2841
1.68	47.2632
1.69	47.2422
1.7	47.2213
1.71	47.2005
1.72	47.1796
1.73	47.1587
1.74	47.1379
1.75	47.1171
1.76	47.0963
1.77	47.0755
1.78	47.0547
1.79	47.034
1.8	47.0133
1.81	46.9926
1.82	46.9719
1.83	46.9512
1.84	46.9305
1.85	46.9099
1.86	46.8893
1.87	46.8687
1.88	46.8481
1.89	46.8276
1.9	46.807
1.91	46.7865
1.92	46.766
1.93	46.7455
1.94	46.725
1.95	46.7046
1.96	46.6841
1.97	46.6637
1.98	46.6433
1.99	46.6229
2	46.6026
2.01	46.5822
2.02	46.5619
2.03	46.5416
2.04	46.5213
2.05	46.501
2.06	46.4808
2.07	46.4605
2.08	46.4403
2.09	46.4201
2.1	46.3999
2.11	46.3797
2.12	46.3596
2.13	46.3394
2.14	46.3193
2.15	46.2992
2.16	46.2791
2.17	46.2591
2.18	46.239
2.19	46.219
2.2	46.199
2.21	46.179
2.22	46.159
2.23	46.139
2.24	46.1191
2.25	46.0992
2.26	46.0793
2.27	46.0594
2.28	46.0395
2.29	46.0196
2.3	45.9998
2.31	45.98
2.32	45.9602
2.33	45.9404
2.34	45.9206
2.35	45.9008
2.36	45.8811
2.37	45.8614
2.38	45.8417
2.39	45.822
2.4	45.8023
2.41	45.7827
2.42	45.763
2.43	45.7434
2.44	45.7238
2.45	45.7042
2.46	45.6847
2.47	45.6651
2.48	45.6456
2.49	45.626
2.5	45.6065
2.51	45.5871
2.52	45.5676
2.53	45.5481
2.54	45.5287
2.55	45.5093
2.56	45.4899
2.57	45.4705
2.58	45.4511
2.59	45.4318
2.6	45.4124
2.61	45.3931
2.62	45.3738
2.63	45.3545
2.64	45.3352
2.65	45.316
2.66	45.2967
2.67	45.2775
2.68	45.2583
2.69	45.2391
2.7	45.2199
2.71	45.2008
2.72	45.1816
2.73	45.1625
2.74	45.1434
2.75	45.1243
2.76	45.1052
2.77	45.0862
2.78	45.0671
2.79	45.0481
2.8	45.0291
2.81	45.0101
2.82	44.9911
2.83	44.9722
2.84	44.9532
2.85	44.9343
2.86	44.9154
2.87	44.8965
2.88	44.8776
2.89	44.8587
2.9	44.8399
2.91	44.821
2.92	44.8022
2.93	44.7834
2.94	44.7646
2.95	44.7458
2.96	44.7271
2.97	44.7083
2.98	44.6896
2.99	44.6709
3	44.6522
3.01	44.6335
3.02	44.6149
3.03	44.5962
3.04	44.5776
3.05	44.559
3.06	44.5404
3.07	44.5218
3.08	44.5032
3.09	44.4846
3.1	44.4661
3.11	44.4476
3.12	44.4291
3.13	44.4106
3.14	44.3921
3.15	44.3736
3.16	44.3552
3.17	44.3368
3.18	44.3183
3.19	44.2999
3.2	44.2815
3.21	44.2632
3.22	44.2448
3.23	44.2265
3.24	44.2082
3.25	44.1898
3.26	44.1716
3.27	44.1533
3.28	44.135
3.29	44.1168
3.3	44.0985
3.31	44.0803
3.32	44.0621
3.33	44.0439
3.34	44.0257
3.35	44.0076
3.36	43.9894
3.37	43.9713
3.38	43.9532
3.39	43.9351
3.4	43.917
3.41	43.8989
3.42	43.8809
3.43	43.8628
3.44	43.8448
3.45	43.8268
3.46	43.8088
3.47	43.7908
3.48	43.7729
3.49	43.7549
3.5	43.737
3.51	43.7191
3.52	43.7011
3.53	43.6833
3.54	43.6654
3.55	43.6475
3.56	43.6297
3.57	43.6118
3.58	43.594
3.59	43.5762
3.6	43.5584
3.61	43.5406
3.62	43.5229
3.63	43.5051
3.64	43.4874
3.65	43.4697
3.66	43.452
3.67	43.4343
3.68	43.4305
3.69	43.4267
3.7	43.423
3.71	43.4192
3.72	43.4154
3.73	43.4117
3.74	43.4079
3.75	43.4041
3.76	43.4004
3.77	43.3966
3.78	43.3928
3.79	43.3891
3.8	43.3853
3.81	43.3816
3.82	43.3778
3.83	43.374
3.84	43.3703
3.85	43.3665
3.86	43.3628
3.87	43.359
3.88	43.3552
3.89	43.3515
3.9	43.3477
3.91	43.344
3.92	43.3402
3.93	43.3365
3.94	43.3327
3.95	43.3289
3.96	43.3252
3.97	43.3214
3.98	43.3177
3.99	43.3139
4	43.3102
4.01	43.3064
4.02	43.3027
4.03	43.2989
4.04	43.2952
4.05	43.2914
4.06	43.2877
4.07	43.284
4.08	43.2802
4.09	43.2765
4.1	43.2727
4.11	43.269
4.12	43.2652
4.13	43.2615
4.14	43.2578
4.15	43.254
4.16	43.2503
4.17	43.2465
4.18	43.2428
4.19	43.2391
4.2	43.2353
4.21	43.2316
4.22	43.2279
4.23	43.2241
4.24	43.2204
4.25	43.2166
4.26	43.2129
4.27	43.2092
4.28	43.2054
4.29	43.2017
4.3	43.198
4.31	43.1943
4.32	43.1905
4.33	43.1868
4.34	43.1831
4.35	43.1793
4.36	43.1756
4.37	43.1719
4.38	43.1682
4.39	43.1644
4.4	43.1607
4.41	43.157
4.42	43.1533
4.43	43.1495
4.44	43.1458
4.45	43.1421
4.46	43.1384
4.47	43.1347
4.48	43.1309
4.49	43.1272
4.5	43.1235
4.51	43.1198
4.52	43.1161
4.53	43.1124
4.54	43.1086
4.55	43.1049
4.56	43.1012
4.57	43.0975
4.58	43.0938
4.59	43.0901
4.6	43.0864
4.61	43.0827
4.62	43.0789
4.63	43.0752
4.64	43.0715
4.65	43.0678
4.66	43.0641
4.67	43.0604
4.68	43.0567
4.69	43.053
4.7	43.0493
4.71	43.0456
4.72	43.0419
4.73	43.0382
4.74	43.0345
4.75	43.0308
4.76	43.0271
4.77	43.0234
4.78	42.9796
4.79	42.9358
4.8	42.8922
4.81	42.8487
4.82	42.8052
4.83	42.7619
4.84	42.7186
4.85	42.6754
4.86	42.6323
4.87	42.5893
4.88	42.5463
4.89	42.5035
4.9	42.4608
4.91	42.4181
4.92	42.3755
4.93	42.333
4.94	42.2906
4.95	42.2483
4.96	42.206
4.97	42.1639
4.98	42.1218
4.99	42.0798
5	42.0379
5.01	41.9961
5.02	41.9543
5.03	41.9127
5.04	41.8711
5.05	41.8296
5.06	41.7882
5.07	41.7469
5.08	41.7056
5.09	41.6644
5.1	41.6234
5.11	41.5824
5.12	41.5414
5.13	41.5006
5.14	41.4598
5.15	41.4191
5.16	41.3785
5.17	41.338
5.18	41.2976
5.19	41.2572
5.2	41.2169
5.21	41.1767
5.22	41.1366
5.23	41.0965
5.24	41.0566
5.25	41.0167
5.26	40.9768
5.27	40.9371
5.28	40.8974
5.29	40.8579
5.3	40.8183
5.31	40.7789
5.32	40.7396
5.33	40.7003
5.34	40.6611
5.35	40.6219
5.36	40.5829
5.37	40.5439
5.38	40.505
5.39	40.4662
5.4	40.4274
5.41	40.3887
5.42	40.3501
5.43	40.3116
5.44	40.2731
5.45	40.2347
5.46	40.1964
5.47	40.1582
5.48	40.12
5.49	40.0819
5.5	40.0439
5.51	40.0059
5.52	39.9681
5.53	39.9302
5.54	39.8925
5.55	39.8548
5.56	39.8173
5.57	39.7797
5.58	39.7423
5.59	39.7049
5.6	39.6676
5.61	39.6303
5.62	39.5932
5.63	39.5561
5.64	39.519
5.65	39.4821
5.66	39.4452
5.67	39.4083
5.68	39.3716
5.69	39.3349
5.7	39.2983
5.71	39.2617
5.72	39.2252
5.73	39.1888
5.74	39.1525
5.75	39.1162
5.76	39.08
5.77	39.0438
5.78	39.0077
5.79	38.9717
5.8	38.9358
5.81	38.8999
5.82	38.8641
5.83	38.8283
5.84	38.7926
5.85	38.757
5.86	38.7215
5.87	38.686
5.88	38.6506
5.89	38.6152
5.9	38.5799
5.91	38.5447
5.92	38.5095
5.93	38.4744
5.94	38.4394
5.95	38.4044
5.96	38.3695
5.97	38.3347
5.98	38.2999
5.99	38.2651
6	38.2305
6.01	38.1959
6.02	38.1614
6.03	38.1269
6.04	38.0925
6.05	38.0581
6.06	38.0239
6.07	37.9896
6.08	37.9555
6.09	37.9214
6.1	37.8873
6.11	37.8534
6.12	37.8195
6.13	37.7856
6.14	37.7518
6.15	37.7181
6.16	37.6844
6.17	37.6508
6.18	37.6172
6.19	37.5837
6.2	37.5503
6.21	37.5169
6.22	37.4836
6.23	37.4504
6.24	37.4172
6.25	37.384
6.26	37.3509
6.27	37.3179
6.28	37.285
6.29	37.2521
6.3	37.2192
6.31	37.1864
6.32	37.1537
6.33	37.121
6.34	37.0884
6.35	37.0558
6.36	37.0233
6.37	36.9909
6.38	36.9585
6.39	36.9262
6.4	36.8939
6.41	36.8617
6.42	36.8295
6.43	36.7974
6.44	36.7654
6.45	36.7334
6.46	36.7014
6.47	36.6695
6.48	36.6377
6.49	36.6059
6.5	36.5742
6.51	36.5426
6.52	36.511
6.53	36.4794
6.54	36.4479
6.55	36.4165
6.56	36.3851
6.57	36.3537
6.58	36.3224
